# Supplementary material for: Quantitative measures and 3D shell models reveal interactions between bands and their position on growing snail shells
Source: Ecol Evol. 2021 May 2;11(11):6634–48. doi: 10.1002/ece3.7517 (PMC8207382; doi:10.1002/ece3.7517)
Supplement: Supplementary file 1 — Table S1‐S3 [file ECE3-11-6634-s002.xlsx]

## Sheet: Supplementary Table 1
Supplementary Table 1. Raw data generated using manual measures of band position
Population	Individual	Location	Latitude	Longitude	Colour	Species	Banding	Dead.Alive	s	s1	e1	s2	e2	s3	e3	s4	e4	s5	e5	e	cum_s	cum_s1	cum_m1	cum_e1	cum_s2	cum_m2	cum_e2	cum_s3	cum_m3	cum_e3	cum_s4	cum_m4	cum_e4	cum_S5	cum_m5	cum_e5	cum_e	standardised_s	standardised_s1	standardised_m1	standardised_e1	standardised_s2	standardised_m2	standardised_e2	standardised_s3	standardised_m3	standardised_e3	standardised_s4	standardised_m4
DRG101	25	Pyrenees	42.517	0.81945	yellow	n	12345	dead	0	1.9	1.65	0.7	1.4	0.85	2.3	2.1	2.95	1.6	3.65	10.5	0	1.9	2.725	3.55	4.25	4.95	5.65	6.5	7.65	8.8	10.9	12.375	13.85	15.45	17.275	19.1	29.6	0	6.41892	9.20608	11.9932	14.3581	16.723	19.0878	21.9595	25.8446	29.7297	36.8243	41.8074
DRG101	26	Pyrenees	42.517	0.81945	yellow	n	12345	dead	0	2.1	1	1.05	1.5	0.8	2.7	3.4	2.6	0.6	4.15	11.3	0	2.1	2.6	3.1	4.15	4.9	5.65	6.45	7.8	9.15	12.55	13.85	15.15	15.75	17.825	19.9	31.2	0	6.73077	8.33333	9.9359	13.3013	15.7051	18.109	20.6731	25	29.3269	40.2244	44.391
DRG101	27	Pyrenees	42.517	0.81945	yellow	n	12345	dead	0	1.6	0.6	1.05	0.6	1.4	1.7	2.3	1.5	2	2.45	9.2	0	1.6	1.9	2.2	3.25	3.55	3.85	5.25	6.1	6.95	9.25	10	10.75	12.75	13.975	15.2	24.4	0	6.55738	7.78689	9.01639	13.3197	14.5492	15.7787	21.5164	25	28.4836	37.9098	40.9836
DRG101	28	Pyrenees	42.517	0.81945	yellow	n	12345	dead	0	1.9	0.8	0.85	1.3	0.9	2.45	2.25	3.1	0.75	3.15	9.75	0	1.9	2.3	2.7	3.55	4.2	4.85	5.75	6.975	8.2	10.45	12	13.55	14.3	15.875	17.45	27.2	0	6.98529	8.45588	9.92647	13.0515	15.4412	17.8309	21.1397	25.6434	30.1471	38.4191	44.1176
DRG101	29	Pyrenees	42.517	0.81945	yellow	n	12345	dead	0	2.2	0.9	0.35	1.1	0.7	2.05	2.35	2.05	1.6	2.8	10.9	0	2.2	2.65	3.1	3.45	4	4.55	5.25	6.275	7.3	9.65	10.675	11.7	13.3	14.7	16.1	27	0	8.14815	9.81481	11.4815	12.7778	14.8148	16.8519	19.4444	23.2407	27.037	35.7407	39.537
DRG101	30	Pyrenees	42.517	0.81945	yellow	n	12345	dead	0	1.6	0.7	1.35	1	2.1	1.35	2.6	1.8	2.15	3.1	9.95	0	1.6	1.95	2.3	3.65	4.15	4.65	6.75	7.425	8.1	10.7	11.6	12.5	14.65	16.2	17.75	27.7	0	5.77617	7.03971	8.30325	13.1769	14.9819	16.787	24.3682	26.8051	29.2419	38.6282	41.8773
DRG101	31	Pyrenees	42.517	0.81945	yellow	n	12345	dead	0	1.55	0.9	0.8	1	1.25	2.35	2.7	1.65	1.4	3.6	10.65	0	1.55	2	2.45	3.25	3.75	4.25	5.5	6.675	7.85	10.55	11.375	12.2	13.6	15.4	17.2	27.85	0	5.56553	7.18133	8.79713	11.6697	13.465	15.2603	19.7487	23.9677	28.1867	37.8815	40.8438
DRG101	32	Pyrenees	42.517	0.81945	yellow	n	12345	dead	0	2.05	0.85	1.15	0.5	1.8	1.95	2.6	1.6	1.5	2.25	11.8	0	2.05	2.475	2.9	4.05	4.3	4.55	6.35	7.325	8.3	10.9	11.7	12.5	14	15.125	16.25	28.05	0	7.30838	8.82353	10.3387	14.4385	15.3298	16.221	22.6381	26.1141	29.59	38.8592	41.7112
DRG101	33	Pyrenees	42.517	0.81945	yellow	n	12345	dead	0	1.7	0.8	0.65	1.05	0.9	1.55	1.95	2.7	0.75	2.3	11	0	1.7	2.1	2.5	3.15	3.675	4.2	5.1	5.875	6.65	8.6	9.95	11.3	12.05	13.2	14.35	25.35	0	6.70611	8.28402	9.86193	12.426	14.497	16.568	20.1183	23.1755	26.2327	33.925	39.2505
DRG101	34	Pyrenees	42.517	0.81945	yellow	n	12345	dead	0	2.4	0.7	0.9	0.9	1.9	1.6	2.2	2.25	0.75	2.95	12.15	0	2.4	2.75	3.1	4	4.45	4.9	6.8	7.6	8.4	10.6	11.725	12.85	13.6	15.075	16.55	28.7	0	8.36237	9.58188	10.8014	13.9373	15.5052	17.0732	23.6934	26.4808	29.2683	36.9338	40.8537
DRG101	35	Pyrenees	42.517	0.81945	yellow	n	12345	dead	0	2.1	1.2	0.8	0.6	2.25	1.1	4.25	2.55	0.6	2.55	11.65	0	2.1	2.7	3.3	4.1	4.4	4.7	6.95	7.5	8.05	12.3	13.575	14.85	15.45	16.725	18	29.65	0	7.08263	9.10624	11.1298	13.828	14.8398	15.8516	23.4401	25.2951	27.1501	41.484	45.7841
DRG101	36	Pyrenees	42.517	0.81945	yellow	n	12345	dead	0	1.6	0.7	0.85	0.6	0.9	1.45	2.2	1.6	1.9	1.5	5.45	0	1.6	1.95	2.3	3.15	3.45	3.75	4.65	5.375	6.1	8.3	9.1	9.9	11.8	12.55	13.3	18.75	0	8.53333	10.4	12.2667	16.8	18.4	20	24.8	28.6667	32.5333	44.2667	48.5333
DRG101	37	Pyrenees	42.517	0.81945	yellow	n	12345	dead	0	1.45	0.6	0.25	0.55	0.6	1.45	1.85	1.4	0.95	1.15	7.1	0	1.45	1.75	2.05	2.3	2.575	2.85	3.45	4.175	4.9	6.75	7.45	8.15	9.1	9.675	10.25	17.35	0	8.35735	10.0865	11.8156	13.2565	14.8415	16.4265	19.8847	24.0634	28.2421	38.9049	42.9395
DRG101	18	Pyrenees	42.517	0.81945	yellow	n	10345	dead	0	1.8	0.8	NA	NA	2.7	1.95	3.6	1.95	2.2	2.2	8.8	0	1.8	2.2	2.6	NA	NA	NA	5.3	6.275	7.25	10.85	11.825	12.8	15	16.1	17.2	26	0	6.92308	8.46154	10	NA	NA	NA	20.3846	24.1346	27.8846	41.7308	45.4808
DRG101	6	Pyrenees	42.517	0.81945	yellow	n	00345	alive	0	NA	NA	NA	NA	5.3	1.9	2.3	1.95	2	1.6	10.3	0	NA	NA	NA	NA	NA	NA	5.3	6.25	7.2	9.5	10.475	11.45	13.45	14.25	15.05	25.35	0	NA	NA	NA	NA	NA	NA	20.9073	24.6548	28.4024	37.4753	41.3215
DRG101	16	Pyrenees	42.517	0.81945	yellow	n	00345	dead	0	NA	NA	NA	NA	5.8	1.7	2.7	1.85	1.9	1.9	12.65	0	NA	NA	NA	NA	NA	NA	5.8	6.65	7.5	10.2	11.125	12.05	13.95	14.9	15.85	28.5	0	NA	NA	NA	NA	NA	NA	20.3509	23.3333	26.3158	35.7895	39.0351
DRG101	17	Pyrenees	42.517	0.81945	yellow	n	00345	dead	0	NA	NA	NA	NA	4.05	0.95	2.9	1.1	2.3	1.2	6.6	0	NA	NA	NA	NA	NA	NA	4.05	4.525	5	7.9	8.45	9	11.3	11.9	12.5	19.1	0	NA	NA	NA	NA	NA	NA	21.2042	23.6911	26.178	41.3613	44.2408
DRG101	1	Pyrenees	42.517	0.81945	yellow	n	00300	alive	0	NA	NA	NA	NA	6.2	1.55	NA	NA	NA	NA	18.6	0	NA	NA	NA	NA	NA	NA	6.2	6.975	7.75	NA	NA	NA	NA	NA	NA	26.35	0	NA	NA	NA	NA	NA	NA	23.5294	26.4706	29.4118	NA	NA
DRG101	2	Pyrenees	42.517	0.81945	yellow	n	00300	alive	0	NA	NA	NA	NA	6.3	2.1	NA	NA	NA	NA	18.65	0	NA	NA	NA	NA	NA	NA	6.3	7.35	8.4	NA	NA	NA	NA	NA	NA	27.05	0	NA	NA	NA	NA	NA	NA	23.2902	27.1719	31.0536	NA	NA
DRG101	3	Pyrenees	42.517	0.81945	yellow	n	00300	alive	0	NA	NA	NA	NA	6.6	1.7	NA	NA	NA	NA	19.45	0	NA	NA	NA	NA	NA	NA	6.6	7.45	8.3	NA	NA	NA	NA	NA	NA	27.75	0	NA	NA	NA	NA	NA	NA	23.7838	26.8468	29.9099	NA	NA
DRG101	4	Pyrenees	42.517	0.81945	yellow	n	00300	alive	0	NA	NA	NA	NA	5.6	1.6	NA	NA	NA	NA	18.8	0	NA	NA	NA	NA	NA	NA	5.6	6.4	7.2	NA	NA	NA	NA	NA	NA	26	0	NA	NA	NA	NA	NA	NA	21.5385	24.6154	27.6923	NA	NA
DRG101	21	Pyrenees	42.517	0.81945	yellow	n	00300	dead	0	NA	NA	NA	NA	4.95	1.5	NA	NA	NA	NA	20.5	0	NA	NA	NA	NA	NA	NA	4.95	5.7	6.45	NA	NA	NA	NA	NA	NA	26.95	0	NA	NA	NA	NA	NA	NA	18.3673	21.1503	23.9332	NA	NA
DRG101	22	Pyrenees	42.517	0.81945	yellow	n	00300	dead	0	NA	NA	NA	NA	5.45	2.65	NA	NA	NA	NA	16.1	0	NA	NA	NA	NA	NA	NA	5.45	6.775	8.1	NA	NA	NA	NA	NA	NA	24.2	0	NA	NA	NA	NA	NA	NA	22.5207	27.9959	33.4711	NA	NA
DRG101	23	Pyrenees	42.517	0.81945	yellow	n	00300	dead	0	NA	NA	NA	NA	5.1	2.55	NA	NA	NA	NA	18.05	0	NA	NA	NA	NA	NA	NA	5.1	6.375	7.65	NA	NA	NA	NA	NA	NA	25.7	0	NA	NA	NA	NA	NA	NA	19.8444	24.8054	29.7665	NA	NA
DRG101	24	Pyrenees	42.517	0.81945	yellow	n	00300	dead	0	NA	NA	NA	NA	4	1.1	NA	NA	NA	NA	13.25	0	NA	NA	NA	NA	NA	NA	4	4.55	5.1	NA	NA	NA	NA	NA	NA	18.35	0	NA	NA	NA	NA	NA	NA	21.7984	24.7956	27.7929	NA	NA
DRG102	1	Pyrenees	42.5074	0.80655	yellow	n	12345	alive	0	2.15	0.7	1.1	1.15	1.85	1.85	2.8	2.05	1.3	2.5	9.9	0	2.15	2.5	2.85	3.95	4.525	5.1	6.95	7.875	8.8	11.6	12.625	13.65	14.95	16.2	17.45	27.35	0	7.86106	9.14077	10.4205	14.4424	16.5448	18.6472	25.4113	28.7934	32.1755	42.4132	46.1609
DRG102	4	Pyrenees	42.5074	0.80655	yellow	n	12345	alive	0	1.75	0.9	1.1	1.75	1.2	1.9	2.15	2.4	0.75	3.3	9.6	0	1.75	2.2	2.65	3.75	4.625	5.5	6.7	7.65	8.6	10.75	11.95	13.15	13.9	15.55	17.2	26.8	0	6.52985	8.20896	9.88806	13.9925	17.2575	20.5224	25	28.5448	32.0896	40.1119	44.5896
DRG102	6	Pyrenees	42.5074	0.80655	yellow	n	12345	alive	0	2.15	0.95	0.65	1.85	0.95	2.15	2.05	3.2	1.25	3.5	10.35	0	2.15	2.625	3.1	3.75	4.675	5.6	6.55	7.625	8.7	10.75	12.35	13.95	15.2	16.95	18.7	29.05	0	7.40103	9.03614	10.6713	12.9088	16.0929	19.2771	22.5473	26.2478	29.9484	37.0052	42.5129
DRG102	7	Pyrenees	42.5074	0.80655	yellow	n	12345	alive	0	1.8	0.85	0.55	1.3	1.1	1.9	2.2	3	1.1	2.2	7.2	0	1.8	2.225	2.65	3.2	3.85	4.5	5.6	6.55	7.5	9.7	11.2	12.7	13.8	14.9	16	23.2	0	7.75862	9.59052	11.4224	13.7931	16.5948	19.3966	24.1379	28.2328	32.3276	41.8103	48.2759
DRG102	8	Pyrenees	42.5074	0.80655	yellow	n	12345	alive	0	2.3	0.6	1.1	0.8	1.45	1.2	3.45	1.95	2.4	1.5	8.05	0	2.3	2.6	2.9	4	4.4	4.8	6.25	6.85	7.45	10.9	11.875	12.85	15.25	16	16.75	24.8	0	9.27419	10.4839	11.6935	16.129	17.7419	19.3548	25.2016	27.621	30.0403	43.9516	47.8831
DRG102	9	Pyrenees	42.5074	0.80655	yellow	n	12345	alive	0	1.5	0.4	0.25	0.95	0.7	1.3	2.65	2	0.85	1.5	8.25	0	1.5	1.7	1.9	2.15	2.625	3.1	3.8	4.45	5.1	7.75	8.75	9.75	10.6	11.35	12.1	20.35	0	7.37101	8.35381	9.33661	10.5651	12.8993	15.2334	18.6732	21.8673	25.0614	38.0835	42.9975
DRG102	10	Pyrenees	42.5074	0.80655	yellow	n	12345	alive	0	1.7	0.75	0.8	0.95	0.8	1.8	2	2.6	1.5	1.8	7.85	0	1.7	2.075	2.45	3.25	3.725	4.2	5	5.9	6.8	8.8	10.1	11.4	12.9	13.8	14.7	22.55	0	7.5388	9.20177	10.8647	14.4124	16.5188	18.6253	22.1729	26.1641	30.1552	39.0244	44.7894
DRG102	11	Pyrenees	42.5074	0.80655	yellow	n	00300	alive	0	NA	NA	NA	NA	5.95	1.25	NA	NA	NA	NA	15.8	0	NA	NA	NA	NA	NA	NA	5.95	6.575	7.2	NA	NA	NA	NA	NA	NA	23	0	NA	NA	NA	NA	NA	NA	25.8696	28.587	31.3043	NA	NA
DRG11	1	Pyrenees	0.90342	42.705	pink	n	12345	alive	0	2.15	1.1	0.6	1.8	0.35	2.65	1.9	3.2	1.55	3.5	11.6	0	2.15	2.7	3.25	3.85	4.75	5.65	6	7.325	8.65	10.55	12.15	13.75	15.3	17.05	18.8	30.4	0	7.07237	8.88158	10.6908	12.6645	15.625	18.5855	19.7368	24.0954	28.4539	34.7039	39.9671
DRG11	2	Pyrenees	0.90342	42.705	yellow	n	12345	alive	0	2	0.6	1.1	1.3	1.35	1.7	3.75	2.1	2.2	3.2	10.5	0	2	2.3	2.6	3.7	4.35	5	6.35	7.2	8.05	11.8	12.85	13.9	16.1	17.7	19.3	29.8	0	6.71141	7.71812	8.72483	12.4161	14.5973	16.7785	21.3087	24.1611	27.0134	39.5973	43.1208
DRG11	4	Pyrenees	0.90342	42.705	yellow	n	12345	alive	0	2.2	1.9	0.65	1.4	2.2	1.95	4.3	2.5	1.1	3.1	11.15	0	2.2	3.15	4.1	4.75	5.45	6.15	8.35	9.325	10.3	14.6	15.85	17.1	18.2	19.75	21.3	32.45	0	6.77966	9.70724	12.6348	14.6379	16.7951	18.9522	25.7319	28.7365	31.7411	44.9923	48.8444
DRG11	5	Pyrenees	0.90342	42.705	yellow	n	12345	alive	0	2.45	0.8	0.9	2.2	1.6	3.1	2.15	3.4	2.3	2.8	10.05	0	2.45	2.85	3.25	4.15	5.25	6.35	7.95	9.5	11.05	13.2	14.9	16.6	18.9	20.3	21.7	31.75	0	7.71654	8.97638	10.2362	13.0709	16.5354	20	25.0394	29.9213	34.8031	41.5748	46.9291
DRG11	14	Pyrenees	0.90342	42.705	pink	n	12345	alive	0	1.85	0.7	0.6	1	0.85	1.95	2.65	1.7	0.95	1.7	6.35	0	1.85	2.2	2.55	3.15	3.65	4.15	5	5.975	6.95	9.6	10.45	11.3	12.25	13.1	13.95	20.3	0	9.1133	10.8374	12.5616	15.5172	17.9803	20.4433	24.6305	29.4335	34.2365	47.2906	51.4778
DRG2	1	Pyrenees	0.81273	42.6972	yellow	n	12345	alive	0	2.3	0.6	0.8	1.8	1	1.6	2.1	3.1	1.1	3.8	13.05	0	2.3	2.6	2.9	3.7	4.6	5.5	6.5	7.3	8.1	10.2	11.75	13.3	14.4	16.3	18.2	31.25	0	7.36	8.32	9.28	11.84	14.72	17.6	20.8	23.36	25.92	32.64	37.6
DRG2	2	Pyrenees	0.81273	42.6972	yellow	n	12345	alive	0	2.8	0.9	1	1.2	2.1	2.25	3.2	2.7	1.3	3.15	12.35	0	2.8	3.25	3.7	4.7	5.3	5.9	8	9.125	10.25	13.45	14.8	16.15	17.45	19.025	20.6	32.95	0	8.49772	9.86343	11.2291	14.264	16.085	17.9059	24.2792	27.6935	31.1077	40.8194	44.9165
DRG2	3	Pyrenees	0.81273	42.6972	yellow	n	10345	alive	0	2.35	0.8	NA	NA	3.95	1.7	3	1.8	1.7	3.45	11.4	0	2.35	2.75	3.15	NA	NA	NA	7.1	7.95	8.8	11.8	12.7	13.6	15.3	17.025	18.75	30.15	0	7.79436	9.12106	10.4478	NA	NA	NA	23.5489	26.3682	29.1874	39.1376	42.1227
DRG20	1	Pyrenees	0.78686	42.6776	yellow	n	12345	alive	0	1.95	0.95	1.1	0.55	2.5	1.45	3.55	2.2	1.9	3.8	11.4	0	1.95	2.425	2.9	4	4.275	4.55	7.05	7.775	8.5	12.05	13.15	14.25	16.15	18.05	19.95	31.35	0	6.2201	7.73525	9.2504	12.7592	13.6364	14.5136	22.488	24.8006	27.1132	38.437	41.9458
DRG22	1	Pyrenees	0.78983	42.6868	yellow	n	12345	alive	0	2.55	0.75	0.55	1.7	1.15	1.85	2.75	2.25	0.6	2.9	11.3	0	2.55	2.925	3.3	3.85	4.7	5.55	6.7	7.625	8.55	11.3	12.425	13.55	14.15	15.6	17.05	28.35	0	8.99471	10.3175	11.6402	13.5802	16.5785	19.5767	23.6332	26.8959	30.1587	39.8589	43.8272
DRG24	2	Pyrenees	0.79402	42.6988	yellow	n	12345	alive	0	3.15	0.6	1.7	1	1.9	1.7	3.2	1.95	1.9	2.2	12.25	0	3.15	3.45	3.75	5.45	5.95	6.45	8.35	9.2	10.05	13.25	14.225	15.2	17.1	18.2	19.3	31.55	0	9.98415	10.935	11.8859	17.2742	18.859	20.4437	26.4659	29.1601	31.8542	41.9968	45.0872
DRG24	3	Pyrenees	0.79402	42.6988	yellow	n	00300	alive	0	NA	NA	NA	NA	8.05	2.2	NA	NA	NA	NA	20.15	0	NA	NA	NA	NA	NA	NA	8.05	9.15	10.25	NA	NA	NA	NA	NA	NA	30.4	0	NA	NA	NA	NA	NA	NA	26.4803	30.0987	33.7171	NA	NA
DRG28	1	Pyrenees	42.7204	0.79612	yellow	n	12345	alive	0	1.7	0.6	0.7	1.6	1.3	2.6	2.3	2.2	1	2.8	11.4	0	1.7	2	2.3	3	3.8	4.6	5.9	7.2	8.5	10.8	11.9	13	14	15.4	16.8	28.2	0	6.02837	7.0922	8.15603	10.6383	13.4752	16.3121	20.922	25.5319	30.1418	38.2979	42.1986
DRG28	2	Pyrenees	42.7204	0.79612	yellow	n	12345	alive	0	1.9	1.1	0.3	1.65	1.1	2.2	3.2	3.35	0.45	1.8	11.75	0	1.9	2.45	3	3.3	4.125	4.95	6.05	7.15	8.25	11.45	13.125	14.8	15.25	16.15	17.05	28.8	0	6.59722	8.50694	10.4167	11.4583	14.3229	17.1875	21.0069	24.8264	28.6458	39.7569	45.5729
DRG28	4	Pyrenees	42.7204	0.79612	yellow	n	12345	alive	0	2.1	0.7	0.75	1.1	0.7	1.7	2.75	2.5	1.15	2.85	9.95	0	2.1	2.45	2.8	3.55	4.1	4.65	5.35	6.2	7.05	9.8	11.05	12.3	13.45	14.875	16.3	26.25	0	8	9.33333	10.6667	13.5238	15.619	17.7143	20.381	23.619	26.8571	37.3333	42.0952
DRG28	15	Pyrenees	42.7204	0.79612	yellow	n	12345	dead	0	3.1	0.7	0.65	0.85	2.7	2.4	3.8	3.05	1	3.45	11.75	0	3.1	3.45	3.8	4.45	4.875	5.3	8	9.2	10.4	14.2	15.725	17.25	18.25	19.975	21.7	33.45	0	9.26756	10.3139	11.3602	13.3034	14.574	15.8445	23.9163	27.5037	31.0912	42.4514	47.0105
DRG28	16	Pyrenees	42.7204	0.79612	yellow	n	12345	dead	0	1.5	1.05	0.9	1.85	1.1	2.6	2.7	3.2	1.7	3.75	11.2	0	1.5	2.025	2.55	3.45	4.375	5.3	6.4	7.7	9	11.7	13.3	14.9	16.6	18.475	20.35	31.55	0	4.75436	6.41838	8.08241	10.935	13.8669	16.7987	20.2853	24.4057	28.5261	37.084	42.1553
DRG28	18	Pyrenees	42.7204	0.79612	yellow	n	12345	dead	0	2.45	0.95	1.45	1.3	1.75	2.4	3.2	2.7	1.7	4.15	14.2	0	2.45	2.925	3.4	4.85	5.5	6.15	7.9	9.1	10.3	13.5	14.85	16.2	17.9	19.975	22.05	36.25	0	6.75862	8.06897	9.37931	13.3793	15.1724	16.9655	21.7931	25.1034	28.4138	37.2414	40.9655
DRG28	25	Pyrenees	42.7204	0.79612	yellow	n	12345	dead	0	3.05	1.45	0.4	2	0.6	2.95	2.1	4.3	1.25	3.6	14.05	0	3.05	3.775	4.5	4.9	5.9	6.9	7.5	8.975	10.45	12.55	14.7	16.85	18.1	19.9	21.7	35.75	0	8.53147	10.5594	12.5874	13.7063	16.5035	19.3007	20.979	25.1049	29.2308	35.1049	41.1189
DRG28	26	Pyrenees	42.7204	0.79612	yellow	n	12345	dead	0	1.7	1.5	0.3	1.55	0.5	2.85	3.3	3.2	0.85	3.55	11.65	0	1.7	2.45	3.2	3.5	4.275	5.05	5.55	6.975	8.4	11.7	13.3	14.9	15.75	17.525	19.3	30.95	0	5.49273	7.91599	10.3393	11.3086	13.8126	16.3166	17.9321	22.5363	27.1405	37.8029	42.9725
DRG28	27	Pyrenees	42.7204	0.79612	yellow	n	12345	dead	0	2.2	1	0.55	1.65	0.75	2.2	2.9	2.45	2	3.4	12.65	0	2.2	2.7	3.2	3.75	4.575	5.4	6.15	7.25	8.35	11.25	12.475	13.7	15.7	17.4	19.1	31.75	0	6.92913	8.50394	10.0787	11.811	14.4094	17.0079	19.3701	22.8346	26.2992	35.4331	39.2913
DRG28	28	Pyrenees	42.7204	0.79612	yellow	n	12345	dead	0	1.9	0.8	1.1	0.95	1.5	1	5	2.55	1.6	3.3	12.3	0	1.9	2.3	2.7	3.8	4.275	4.75	6.25	6.75	7.25	12.25	13.525	14.8	16.4	18.05	19.7	32	0	5.9375	7.1875	8.4375	11.875	13.3594	14.8438	19.5312	21.0938	22.6562	38.2812	42.2656
DRG28	29	Pyrenees	42.7204	0.79612	yellow	n	12345	dead	0	2.3	1.2	0.8	1.7	1.1	2.05	3.7	3.2	1.3	3	11.3	0	2.3	2.9	3.5	4.3	5.15	6	7.1	8.125	9.15	12.85	14.45	16.05	17.35	18.85	20.35	31.65	0	7.26698	9.16272	11.0585	13.5861	16.2717	18.9573	22.4329	25.6714	28.91	40.6003	45.6556
DRG28	10	Pyrenees	42.7204	0.79612	yellow	n	10345	alive	0	3.1	1.15	NA	NA	1.1	1.6	2.95	2.4	2.2	1.4	10.25	0	3.1	3.675	4.25	NA	NA	NA	5.35	6.15	6.95	9.9	11.1	12.3	14.5	15.2	15.9	26.15	0	11.8547	14.0535	16.2524	NA	NA	NA	20.4589	23.5182	26.5774	37.8585	42.4474
DRG28	14	Pyrenees	42.7204	0.79612	yellow	n	10345	dead	0	1.8	0.95	NA	NA	2.9	1.6	3.05	1.5	2.05	2.6	10.55	0	1.8	2.275	2.75	NA	NA	NA	5.65	6.45	7.25	10.3	11.05	11.8	13.85	15.15	16.45	27	0	6.66667	8.42593	10.1852	NA	NA	NA	20.9259	23.8889	26.8519	38.1481	40.9259
DRG28	8	Pyrenees	42.7204	0.79612	yellow	n	00300	alive	0	NA	NA	NA	NA	6.6	2.55	NA	NA	NA	NA	21.8	0	NA	NA	NA	NA	NA	NA	6.6	7.875	9.15	NA	NA	NA	NA	NA	NA	30.95	0	NA	NA	NA	NA	NA	NA	21.3247	25.4443	29.5638	NA	NA
DRG28	9	Pyrenees	42.7204	0.79612	yellow	n	00300	alive	0	NA	NA	NA	NA	6.4	3.2	NA	NA	NA	NA	22.95	0	NA	NA	NA	NA	NA	NA	6.4	8	9.6	NA	NA	NA	NA	NA	NA	32.55	0	NA	NA	NA	NA	NA	NA	19.6621	24.5776	29.4931	NA	NA
DRG28	12	Pyrenees	42.7204	0.79612	yellow	n	00300	dead	0	NA	NA	NA	NA	5.05	2.3	NA	NA	NA	NA	18.3	0	NA	NA	NA	NA	NA	NA	5.05	6.2	7.35	NA	NA	NA	NA	NA	NA	25.65	0	NA	NA	NA	NA	NA	NA	19.6881	24.1715	28.655	NA	NA
DRG28	13	Pyrenees	42.7204	0.79612	yellow	n	00300	dead	0	NA	NA	NA	NA	5.8	2.4	NA	NA	NA	NA	19.9	0	NA	NA	NA	NA	NA	NA	5.8	7	8.2	NA	NA	NA	NA	NA	NA	28.1	0	NA	NA	NA	NA	NA	NA	20.6406	24.911	29.1815	NA	NA
DRG28	23	Pyrenees	42.7204	0.79612	yellow	n	00300	dead	0	NA	NA	NA	NA	5.6	2.65	NA	NA	NA	NA	21.75	0	NA	NA	NA	NA	NA	NA	5.6	6.925	8.25	NA	NA	NA	NA	NA	NA	30	0	NA	NA	NA	NA	NA	NA	18.6667	23.0833	27.5	NA	NA
DRG28	24	Pyrenees	42.7204	0.79612	yellow	n	00300	dead	0	NA	NA	NA	NA	5.5	2.7	NA	NA	NA	NA	20.5	0	NA	NA	NA	NA	NA	NA	5.5	6.85	8.2	NA	NA	NA	NA	NA	NA	28.7	0	NA	NA	NA	NA	NA	NA	19.1638	23.8676	28.5714	NA	NA
DRG42	194	Pyrenees	0.71194	42.7024	yellow	n	12300	alive	0	2.95	0.7	1.5	0.3	2.15	2.45	NA	NA	NA	NA	21.15	0	2.95	3.3	3.65	5.15	5.3	5.45	7.6	8.825	10.05	NA	NA	NA	NA	NA	NA	31.2	0	9.45513	10.5769	11.6987	16.5064	16.9872	17.4679	24.359	28.2853	32.2115	NA	NA
DRG42	153	Pyrenees	0.71194	42.7024	yellow	n	12345	alive	0	3.15	0.7	1.7	0.45	1.8	1.7	3.2	2.25	1.7	2.65	11.85	0	3.15	3.5	3.85	5.55	5.775	6	7.8	8.65	9.5	12.7	13.825	14.95	16.65	17.975	19.3	31.15	0	10.1124	11.236	12.3596	17.817	18.5393	19.2616	25.0401	27.7689	30.4976	40.7705	44.382
DRG42	67	Pyrenees	0.71194	42.7024	yellow	n	12345	alive	0	2.2	1.05	0.5	0.65	2.4	1.1	3.6	2.65	1.3	2.6	11.3	0	2.2	2.725	3.25	3.75	4.075	4.4	6.8	7.35	7.9	11.5	12.825	14.15	15.45	16.75	18.05	29.35	0	7.49574	9.2845	11.0733	12.7768	13.8842	14.9915	23.1687	25.0426	26.9165	39.1823	43.6968
DRG42	68	Pyrenees	0.71194	42.7024	yellow	n	12345	alive	0	2.4	1.35	0.85	0.95	1.7	1.55	4.3	1.3	1.9	2.2	12.05	0	2.4	3.075	3.75	4.6	5.075	5.55	7.25	8.025	8.8	13.1	13.75	14.4	16.3	17.4	18.5	30.55	0	7.85597	10.0655	12.275	15.0573	16.6121	18.1669	23.7316	26.2684	28.8052	42.8805	45.0082
DRG42	70	Pyrenees	0.71194	42.7024	yellow	n	12345	alive	0	2.8	1.1	0.7	1.1	1.9	1.9	3.8	2.6	0.9	2.5	12.65	0	2.8	3.35	3.9	4.6	5.15	5.7	7.6	8.55	9.5	13.3	14.6	15.9	16.8	18.05	19.3	31.95	0	8.76369	10.4851	12.2066	14.3975	16.1189	17.8404	23.7872	26.7606	29.734	41.6275	45.6964
DRG42	71	Pyrenees	0.71194	42.7024	yellow	n	12345	alive	0	2.5	0.95	0.55	1.1	1.4	2.1	3.5	2.45	1.2	2.6	13.8	0	2.5	2.975	3.45	4	4.55	5.1	6.5	7.55	8.6	12.1	13.325	14.55	15.75	17.05	18.35	32.15	0	7.77605	9.2535	10.7309	12.4417	14.1524	15.8631	20.2177	23.4837	26.7496	37.6361	41.4463
DRG42	72	Pyrenees	0.71194	42.7024	yellow	n	12345	alive	0	1.2	0.75	1.3	0.55	1.95	1.3	3.1	1.6	2.9	2.1	11.2	0	1.2	1.575	1.95	3.25	3.525	3.8	5.75	6.4	7.05	10.15	10.95	11.75	14.65	15.7	16.75	27.95	0	4.29338	5.63506	6.97674	11.6279	12.6118	13.5957	20.5725	22.898	25.2236	36.3148	39.1771
DRG42	73	Pyrenees	0.71194	42.7024	yellow	n	12345	alive	0	2.1	1.1	0.6	1.05	1.5	1.55	3.25	2.4	1.2	2.2	12.2	0	2.1	2.65	3.2	3.8	4.325	4.85	6.35	7.125	7.9	11.15	12.35	13.55	14.75	15.85	16.95	29.15	0	7.20412	9.09091	10.9777	13.036	14.837	16.6381	21.7839	24.4425	27.1012	38.2504	42.3671
DRG42	75	Pyrenees	0.71194	42.7024	yellow	n	12345	alive	0	3.1	1.35	1.1	0.7	1.95	1.3	3.7	1.9	1.35	1.6	12.8	0	3.1	3.775	4.45	5.55	5.9	6.25	8.2	8.85	9.5	13.2	14.15	15.1	16.45	17.25	18.05	30.85	0	10.0486	12.2366	14.4246	17.9903	19.1248	20.2593	26.5802	28.6872	30.7942	42.7877	45.8671
DRG42	76	Pyrenees	0.71194	42.7024	yellow	n	12345	alive	0	2.7	0.9	0.5	0.7	2.1	2.3	3.55	2.8	1.3	2.05	12.6	0	2.7	3.15	3.6	4.1	4.45	4.8	6.9	8.05	9.2	12.75	14.15	15.55	16.85	17.875	18.9	31.5	0	8.57143	10	11.4286	13.0159	14.127	15.2381	21.9048	25.5556	29.2063	40.4762	44.9206
DRG42	77	Pyrenees	0.71194	42.7024	yellow	n	12345	alive	0	2.2	0.7	0.9	1.1	1.8	1.85	2.75	2.4	1.35	1.65	11.9	0	2.2	2.55	2.9	3.8	4.35	4.9	6.7	7.625	8.55	11.3	12.5	13.7	15.05	15.875	16.7	28.6	0	7.69231	8.91608	10.1399	13.2867	15.2098	17.1329	23.4266	26.6608	29.8951	39.5105	43.7063
DRG42	78	Pyrenees	0.71194	42.7024	yellow	n	12345	alive	0	3.1	0.85	1.9	0.3	2.4	2	4.1	1.1	2.35	2.7	9.7	0	3.1	3.525	3.95	5.85	6	6.15	8.55	9.55	10.55	14.65	15.2	15.75	18.1	19.45	20.8	30.5	0	10.1639	11.5574	12.9508	19.1803	19.6721	20.1639	28.0328	31.3115	34.5902	48.0328	49.8361
DRG42	79	Pyrenees	0.71194	42.7024	yellow	n	12345	alive	0	2.55	1.05	0.9	0.65	2.2	1.35	2.95	1.75	2.05	3.3	12.4	0	2.55	3.075	3.6	4.5	4.825	5.15	7.35	8.025	8.7	11.65	12.525	13.4	15.45	17.1	18.75	31.15	0	8.1862	9.87159	11.557	14.4462	15.4896	16.5329	23.5955	25.7624	27.9294	37.3997	40.2087
DRG42	80	Pyrenees	0.71194	42.7024	yellow	n	12345	alive	0	4.1	0.9	0.55	0.75	1.7	1.8	4.1	1.8	0.8	2	13.9	0	4.1	4.55	5	5.55	5.925	6.3	8	8.9	9.8	13.9	14.8	15.7	16.5	17.5	18.5	32.4	0	12.6543	14.0432	15.4321	17.1296	18.287	19.4444	24.6914	27.4691	30.2469	42.9012	45.679
DRG42	81	Pyrenees	0.71194	42.7024	yellow	n	12345	alive	0	2.1	0.75	1.55	0.3	2.05	1.1	3.1	1.55	3.7	2.4	11.2	0	2.1	2.475	2.85	4.4	4.55	4.7	6.75	7.3	7.85	10.95	11.725	12.5	16.2	17.4	18.6	29.8	0	7.04698	8.30537	9.56376	14.7651	15.2685	15.7718	22.651	24.4966	26.3423	36.745	39.3456
DRG42	82	Pyrenees	0.71194	42.7024	yellow	n	12345	alive	0	2.55	1.1	0.72	1.1	1.85	2.1	4.2	2.5	0.7	2.1	13.3	0	2.55	3.1	3.65	4.37	4.92	5.47	7.32	8.37	9.42	13.62	14.87	16.12	16.82	17.87	18.92	32.22	0	7.91434	9.62135	11.3284	13.563	15.27	16.977	22.7188	25.9777	29.2365	42.2719	46.1515
DRG42	83	Pyrenees	0.71194	42.7024	yellow	n	12345	alive	0	3.1	0.75	0.55	1	1.8	2.2	3.9	2.1	1.2	2.05	11.1	0	3.1	3.475	3.85	4.4	4.9	5.4	7.2	8.3	9.4	13.3	14.35	15.4	16.6	17.625	18.65	29.75	0	10.4202	11.6807	12.9412	14.7899	16.4706	18.1513	24.2017	27.8992	31.5966	44.7059	48.2353
DRG42	84	Pyrenees	0.71194	42.7024	yellow	n	12345	alive	0	2.1	0.9	0.7	0.5	2.5	1.35	3.4	1.9	1.4	2.05	11.1	0	2.1	2.55	3	3.7	3.95	4.2	6.7	7.375	8.05	11.45	12.4	13.35	14.75	15.775	16.8	27.9	0	7.52688	9.13978	10.7527	13.2616	14.1577	15.0538	24.0143	26.4337	28.853	41.0394	44.4444
DRG42	85	Pyrenees	0.71194	42.7024	yellow	n	12345	alive	0	2.7	0.6	0.95	1.15	2.2	1.25	3.95	1.7	1.6	1.55	11.75	0	2.7	3	3.3	4.25	4.825	5.4	7.6	8.225	8.85	12.8	13.65	14.5	16.1	16.875	17.65	29.4	0	9.18367	10.2041	11.2245	14.4558	16.4116	18.3673	25.8503	27.9762	30.102	43.5374	46.4286
DRG42	86	Pyrenees	0.71194	42.7024	yellow	n	12345	alive	0	2.35	1.4	0.55	1.3	1.55	2.45	3.25	2.9	0.85	2.75	10.3	0	2.35	3.05	3.75	4.3	4.95	5.6	7.15	8.375	9.6	12.85	14.3	15.75	16.6	17.975	19.35	29.65	0	7.9258	10.2867	12.6476	14.5025	16.6948	18.887	24.1147	28.2462	32.3777	43.339	48.2293
DRG42	87	Pyrenees	0.71194	42.7024	yellow	n	12345	alive	0	3.15	1.5	0.55	0.85	2.4	1.65	4.05	1.65	1.4	3.45	11.45	0	3.15	3.9	4.65	5.2	5.625	6.05	8.45	9.275	10.1	14.15	14.975	15.8	17.2	18.925	20.65	32.1	0	9.81308	12.1495	14.486	16.1994	17.5234	18.8474	26.324	28.8941	31.4642	44.081	46.6511
DRG42	88	Pyrenees	0.71194	42.7024	yellow	n	12345	alive	0	2.6	1.35	0.65	0.75	1.7	2.1	3.95	2.35	1.85	1.65	12.05	0	2.6	3.275	3.95	4.6	4.975	5.35	7.05	8.1	9.15	13.1	14.275	15.45	17.3	18.125	18.95	31	0	8.3871	10.5645	12.7419	14.8387	16.0484	17.2581	22.7419	26.129	29.5161	42.2581	46.0484
DRG42	89	Pyrenees	0.71194	42.7024	yellow	n	12345	alive	0	1.8	0.85	1.45	1.35	1.5	1.45	3.65	2.3	1.9	3.7	9.4	0	1.8	2.225	2.65	4.1	4.775	5.45	6.95	7.675	8.4	12.05	13.2	14.35	16.25	18.1	19.95	29.35	0	6.13288	7.58092	9.02896	13.9693	16.2692	18.569	23.6797	26.1499	28.6201	41.0562	44.9744
DRG42	90	Pyrenees	0.71194	42.7024	yellow	n	12345	alive	0	2.15	0.75	0.9	0.95	1.55	1.35	4.05	1.6	1.7	2.2	10.6	0	2.15	2.525	2.9	3.8	4.275	4.75	6.3	6.975	7.65	11.7	12.5	13.3	15	16.1	17.2	27.8	0	7.73381	9.08273	10.4317	13.6691	15.3777	17.0863	22.6619	25.0899	27.518	42.0863	44.964
DRG42	92	Pyrenees	0.71194	42.7024	yellow	n	12345	alive	0	2.55	0.6	1.1	0.35	1.7	1.3	4.2	1.7	2.45	2.55	8.2	0	2.55	2.85	3.15	4.25	4.425	4.6	6.3	6.95	7.6	11.8	12.65	13.5	15.95	17.225	18.5	26.7	0	9.55056	10.6742	11.7978	15.9176	16.573	17.2285	23.5955	26.03	28.4644	44.1948	47.3783
DRG42	93	Pyrenees	0.71194	42.7024	yellow	n	12345	alive	0	2.3	0.5	1.2	0.3	1.6	1.1	3.3	0.95	3.1	1.2	8.35	0	2.3	2.55	2.8	4	4.15	4.3	5.9	6.45	7	10.3	10.775	11.25	14.35	14.95	15.55	23.9	0	9.62343	10.6695	11.7155	16.7364	17.364	17.9916	24.6862	26.9874	29.2887	43.0962	45.0837
DRG42	94	Pyrenees	0.71194	42.7024	yellow	n	12345	alive	0	2.8	0.55	1.1	0.75	1.95	1.4	4.45	2.25	1.3	2.6	8.8	0	2.8	3.075	3.35	4.45	4.825	5.2	7.15	7.85	8.55	13	14.125	15.25	16.55	17.85	19.15	27.95	0	10.0179	11.0018	11.9857	15.9213	17.263	18.6047	25.5814	28.0859	30.5903	46.5116	50.5367
DRG42	95	Pyrenees	0.71194	42.7024	yellow	n	12345	alive	0	2.2	0.95	0.8	0.5	2.15	1.1	4.2	1.9	1.8	2.45	9.05	0	2.2	2.675	3.15	3.95	4.2	4.45	6.6	7.15	7.7	11.9	12.85	13.8	15.6	16.825	18.05	27.1	0	8.11808	9.87085	11.6236	14.5756	15.4982	16.4207	24.3542	26.3838	28.4133	43.9114	47.417
DRG42	102	Pyrenees	0.71194	42.7024	yellow	n	12345	alive	0	2.4	0.95	0.7	0.6	1.75	2.2	4.2	1.7	1.4	2.4	9.2	0	2.4	2.875	3.35	4.05	4.35	4.65	6.4	7.5	8.6	12.8	13.65	14.5	15.9	17.1	18.3	27.5	0	8.72727	10.4545	12.1818	14.7273	15.8182	16.9091	23.2727	27.2727	31.2727	46.5455	49.6364
DRG42	103	Pyrenees	0.71194	42.7024	yellow	n	12345	alive	0	2.35	0.95	1.3	0.55	1.45	1.8	3.9	2.5	2.6	2.2	8.15	0	2.35	2.825	3.3	4.6	4.875	5.15	6.6	7.5	8.4	12.3	13.55	14.8	17.4	18.5	19.6	27.75	0	8.46847	10.1802	11.8919	16.5766	17.5676	18.5586	23.7838	27.027	30.2703	44.3243	48.8288
DRG42	104	Pyrenees	0.71194	42.7024	yellow	n	12345	alive	0	2.7	0.6	1.3	0.55	1.9	1.7	3.55	1.5	2.95	1.6	10.2	0	2.7	3	3.3	4.6	4.875	5.15	7.05	7.9	8.75	12.3	13.05	13.8	16.75	17.55	18.35	28.55	0	9.45709	10.5079	11.5587	16.1121	17.0753	18.0385	24.6935	27.6708	30.648	43.0823	45.7093
DRG42	106	Pyrenees	0.71194	42.7024	yellow	n	12345	alive	0	3.65	0.65	0.7	1.4	1.8	2.05	4.3	2.55	1.1	2.45	9.3	0	3.65	3.975	4.3	5	5.7	6.4	8.2	9.225	10.25	14.55	15.825	17.1	18.2	19.425	20.65	29.95	0	12.187	13.2721	14.3573	16.6945	19.0317	21.3689	27.379	30.8013	34.2237	48.581	52.8381
DRG42	111	Pyrenees	0.71194	42.7024	yellow	n	12345	alive	0	2.2	0.95	1.1	0.7	1.8	1.75	3.4	2.5	1.7	1.7	8.7	0	2.2	2.675	3.15	4.25	4.6	4.95	6.75	7.625	8.5	11.9	13.15	14.4	16.1	16.95	17.8	26.5	0	8.30189	10.0943	11.8868	16.0377	17.3585	18.6792	25.4717	28.7736	32.0755	44.9057	49.6226
DRG42	113	Pyrenees	0.71194	42.7024	yellow	n	12345	alive	0	2.45	1.05	1.1	0.7	1.9	1.2	3.7	1.65	1.95	3.1	8.5	0	2.45	2.975	3.5	4.6	4.95	5.3	7.2	7.8	8.4	12.1	12.925	13.75	15.7	17.25	18.8	27.3	0	8.97436	10.8974	12.8205	16.8498	18.1319	19.4139	26.3736	28.5714	30.7692	44.3223	47.3443
DRG42	114	Pyrenees	0.71194	42.7024	yellow	n	12345	alive	0	2.45	0.7	1.45	0.5	1.6	1.3	3.95	1.2	3.25	1.3	10.7	0	2.45	2.8	3.15	4.6	4.85	5.1	6.7	7.35	8	11.95	12.55	13.15	16.4	17.05	17.7	28.4	0	8.62676	9.85915	11.0915	16.1972	17.0775	17.9577	23.5915	25.8803	28.169	42.0775	44.1901
DRG42	116	Pyrenees	0.71194	42.7024	yellow	n	12345	alive	0	2.1	0.35	0.7	0.5	1.25	1.9	2.3	2.05	1.7	2.45	7.2	0	2.1	2.275	2.45	3.15	3.4	3.65	4.9	5.85	6.8	9.1	10.125	11.15	12.85	14.075	15.3	22.5	0	9.33333	10.1111	10.8889	14	15.1111	16.2222	21.7778	26	30.2222	40.4444	45
DRG42	124	Pyrenees	0.71194	42.7024	yellow	n	12345	alive	0	2.2	1.1	1.1	1.3	0.9	1.95	3.05	1.8	1.1	4.2	9.95	0	2.2	2.75	3.3	4.4	5.05	5.7	6.6	7.575	8.55	11.6	12.5	13.4	14.5	16.6	18.7	28.65	0	7.67888	9.5986	11.5183	15.3578	17.6265	19.8953	23.0366	26.4398	29.8429	40.4887	43.63
DRG42	131	Pyrenees	0.71194	42.7024	yellow	n	12345	alive	0	3.05	0.85	1.3	0.4	2.3	1.75	4.1	0.95	0.7	2.2	10.6	0	3.05	3.475	3.9	5.2	5.4	5.6	7.9	8.775	9.65	13.75	14.225	14.7	15.4	16.5	17.6	28.2	0	10.8156	12.3227	13.8298	18.4397	19.1489	19.8582	28.0142	31.117	34.2199	48.7589	50.4433
DRG42	132	Pyrenees	0.71194	42.7024	yellow	n	12345	alive	0	2.75	0.65	1.35	0.4	1.95	1.7	3.2	2.05	2.2	2.8	12.1	0	2.75	3.075	3.4	4.75	4.95	5.15	7.1	7.95	8.8	12	13.025	14.05	16.25	17.65	19.05	31.15	0	8.82825	9.87159	10.9149	15.2488	15.8909	16.5329	22.7929	25.5217	28.2504	38.5233	41.8138
DRG42	134	Pyrenees	0.71194	42.7024	yellow	n	12345	alive	0	3.3	0.7	0.8	0.65	2.05	1.9	3.6	1.7	0.6	2.35	14.45	0	3.3	3.65	4	4.8	5.125	5.45	7.5	8.45	9.4	13	13.85	14.7	15.3	16.475	17.65	32.1	0	10.2804	11.3707	12.4611	14.9533	15.9657	16.9782	23.3645	26.324	29.2835	40.4984	43.1464
DRG42	135	Pyrenees	0.71194	42.7024	yellow	n	12345	alive	0	2.55	0.8	0.6	0.9	1.6	1.7	3.35	2.55	0.9	2.7	11.55	0	2.55	2.95	3.35	3.95	4.4	4.85	6.45	7.3	8.15	11.5	12.775	14.05	14.95	16.3	17.65	29.2	0	8.73288	10.1027	11.4726	13.5274	15.0685	16.6096	22.089	25	27.911	39.3836	43.75
DRG42	136	Pyrenees	0.71194	42.7024	yellow	n	12345	alive	0	1.8	0.9	1.6	0.4	2.1	1.6	3.7	1.75	2.2	1.45	11.95	0	1.8	2.25	2.7	4.3	4.5	4.7	6.8	7.6	8.4	12.1	12.975	13.85	16.05	16.775	17.5	29.45	0	6.11205	7.64007	9.16808	14.601	15.2801	15.9593	23.09	25.8065	28.5229	41.0866	44.0577
DRG42	158	Pyrenees	0.71194	42.7024	yellow	n	12345	alive	0	3.05	0.55	0.7	0.5	2.15	1.3	4.15	1.2	2.3	2.3	8.55	0	3.05	3.325	3.6	4.3	4.55	4.8	6.95	7.6	8.25	12.4	13	13.6	15.9	17.05	18.2	26.75	0	11.4019	12.4299	13.4579	16.0748	17.0093	17.9439	25.9813	28.4112	30.8411	46.3551	48.5981
DRG42	160	Pyrenees	0.71194	42.7024	yellow	n	12345	alive	0	2.45	0.65	1.1	0.45	1.3	1.8	3.8	1.7	1.65	2.35	8.35	0	2.45	2.775	3.1	4.2	4.425	4.65	5.95	6.85	7.75	11.55	12.4	13.25	14.9	16.075	17.25	25.6	0	9.57031	10.8398	12.1094	16.4062	17.2852	18.1641	23.2422	26.7578	30.2734	45.1172	48.4375
DRG42	179	Pyrenees	0.71194	42.7024	yellow	n	12345	alive	0	2.7	0.65	0.95	0.4	2.2	1.15	4	1.8	0.45	2.3	9.6	0	2.7	3.025	3.35	4.3	4.5	4.7	6.9	7.475	8.05	12.05	12.95	13.85	14.3	15.45	16.6	26.2	0	10.3053	11.5458	12.7863	16.4122	17.1756	17.9389	26.3359	28.5305	30.7252	45.9924	49.4275
DRG42	119	Pyrenees	0.71194	42.7024	yellow	n	10345	alive	0	1.8	1.35	NA	NA	3.2	0.95	3.95	1.3	1.7	3.1	8.95	0	1.8	2.475	3.15	NA	NA	NA	6.35	6.825	7.3	11.25	11.9	12.55	14.25	15.8	17.35	26.3	0	6.84411	9.41065	11.9772	NA	NA	NA	24.1445	25.9506	27.7567	42.7757	45.2471
DRG42	120	Pyrenees	0.71194	42.7024	yellow	n	10345	alive	0	2.6	1.3	NA	NA	4.25	1.5	4.3	1.35	1.95	1.85	12.9	0	2.6	3.25	3.9	NA	NA	NA	8.15	8.9	9.65	13.95	14.625	15.3	17.25	18.175	19.1	32	0	8.125	10.1562	12.1875	NA	NA	NA	25.4688	27.8125	30.1562	43.5938	45.7031
DRG42	121	Pyrenees	0.71194	42.7024	yellow	n	10345	alive	0	2.3	0.9	NA	NA	3.3	1.7	3.7	1.6	2.1	3.9	10.8	0	2.3	2.75	3.2	NA	NA	NA	6.5	7.35	8.2	11.9	12.7	13.5	15.6	17.55	19.5	30.3	0	7.59076	9.07591	10.5611	NA	NA	NA	21.4521	24.2574	27.0627	39.2739	41.9142
DRG42	125	Pyrenees	0.71194	42.7024	yellow	n	10345	alive	0	2.9	1.1	NA	NA	3.2	1.3	2.9	1.85	1.1	1.55	13.75	0	2.9	3.45	4	NA	NA	NA	7.2	7.85	8.5	11.4	12.325	13.25	14.35	15.125	15.9	29.65	0	9.78078	11.6358	13.4907	NA	NA	NA	24.2833	26.4755	28.6678	38.4486	41.5683
DRG42	126	Pyrenees	0.71194	42.7024	yellow	n	10345	alive	0	1.8	0.95	NA	NA	3.8	1.5	3.45	1.35	1.9	3.4	11.1	0	1.8	2.275	2.75	NA	NA	NA	6.55	7.3	8.05	11.5	12.175	12.85	14.75	16.45	18.15	29.25	0	6.15385	7.77778	9.40171	NA	NA	NA	22.3932	24.9573	27.5214	39.3162	41.6239
DRG42	127	Pyrenees	0.71194	42.7024	yellow	n	10345	alive	0	2.2	0.7	NA	NA	4.15	1.3	4.4	1.45	2.4	2.75	10.1	0	2.2	2.55	2.9	NA	NA	NA	7.05	7.7	8.35	12.75	13.475	14.2	16.6	17.975	19.35	29.45	0	7.47029	8.65874	9.8472	NA	NA	NA	23.9389	26.146	28.3531	43.2937	45.7555
DRG42	128	Pyrenees	0.71194	42.7024	yellow	n	10345	alive	0	3.8	0.75	NA	NA	3.2	1.2	4.6	1.4	2.15	2.5	10.05	0	3.8	4.175	4.55	NA	NA	NA	7.75	8.35	8.95	13.55	14.25	14.95	17.1	18.35	19.6	29.65	0	12.8162	14.0809	15.3457	NA	NA	NA	26.1383	28.1619	30.1855	45.6998	48.0607
DRG42	129	Pyrenees	0.71194	42.7024	yellow	n	10345	alive	0	2.35	1.3	NA	NA	3.8	1.6	3.15	2.55	0.6	2.45	13.15	0	2.35	3	3.65	NA	NA	NA	7.45	8.25	9.05	12.2	13.475	14.75	15.35	16.575	17.8	30.95	0	7.59289	9.69305	11.7932	NA	NA	NA	24.0711	26.6559	29.2407	39.4184	43.538
DRG42	130	Pyrenees	0.71194	42.7024	yellow	n	10345	alive	0	2.6	1.5	NA	NA	3.8	1.5	3.4	1.3	3	1.8	13.2	0	2.6	3.35	4.1	NA	NA	NA	7.9	8.65	9.4	12.8	13.45	14.1	17.1	18	18.9	32.1	0	8.09969	10.4361	12.7726	NA	NA	NA	24.6106	26.947	29.2835	39.8754	41.9003
DRG42	133	Pyrenees	0.71194	42.7024	yellow	n	10345	alive	0	2.6	1.8	NA	NA	2.4	1.45	3.05	1.7	0.8	2.95	11.9	0	2.6	3.5	4.4	NA	NA	NA	6.8	7.525	8.25	11.3	12.15	13	13.8	15.275	16.75	28.65	0	9.07504	12.2164	15.3578	NA	NA	NA	23.7347	26.2653	28.7958	39.4415	42.4084
DRG42	137	Pyrenees	0.71194	42.7024	yellow	n	10345	alive	0	2.9	0.6	NA	NA	3.6	1.55	3.7	1.35	2.3	1.6	12.25	0	2.9	3.2	3.5	NA	NA	NA	7.1	7.875	8.65	12.35	13.025	13.7	16	16.8	17.6	29.85	0	9.71524	10.7203	11.7253	NA	NA	NA	23.7856	26.3819	28.9782	41.3735	43.6348
DRG42	138	Pyrenees	0.71194	42.7024	yellow	n	10345	alive	0	2.4	0.55	NA	NA	3.25	1.35	3.85	1.6	1.9	1.75	12.35	0	2.4	2.675	2.95	NA	NA	NA	6.2	6.875	7.55	11.4	12.2	13	14.9	15.775	16.65	29	0	8.27586	9.22414	10.1724	NA	NA	NA	21.3793	23.7069	26.0345	39.3103	42.069
DRG42	139	Pyrenees	0.71194	42.7024	yellow	n	10345	alive	0	2.55	0.7	NA	NA	3.9	0.95	4.4	0.9	2.3	1.95	12.25	0	2.55	2.9	3.25	NA	NA	NA	7.15	7.625	8.1	12.5	12.95	13.4	15.7	16.675	17.65	29.9	0	8.52843	9.699	10.8696	NA	NA	NA	23.913	25.5017	27.0903	41.806	43.311
DRG42	140	Pyrenees	0.71194	42.7024	yellow	n	10345	alive	0	2.5	0.7	NA	NA	3.9	0.8	4.2	0.9	2.15	2.2	10.9	0	2.5	2.85	3.2	NA	NA	NA	7.1	7.5	7.9	12.1	12.55	13	15.15	16.25	17.35	28.25	0	8.84956	10.0885	11.3274	NA	NA	NA	25.1327	26.5487	27.9646	42.8319	44.4248
DRG42	141	Pyrenees	0.71194	42.7024	yellow	n	10345	alive	0	2.55	1.3	NA	NA	2.95	1.65	3.3	1.6	1.7	3.3	12	0	2.55	3.2	3.85	NA	NA	NA	6.8	7.625	8.45	11.75	12.55	13.35	15.05	16.7	18.35	30.35	0	8.40198	10.5437	12.6853	NA	NA	NA	22.4053	25.1236	27.8418	38.715	41.3509
DRG42	142	Pyrenees	0.71194	42.7024	yellow	n	10345	alive	0	2.45	0.95	NA	NA	3.55	1.95	3.7	2.1	1.35	2.7	11.65	0	2.45	2.925	3.4	NA	NA	NA	6.95	7.925	8.9	12.6	13.65	14.7	16.05	17.4	18.75	30.4	0	8.05921	9.62171	11.1842	NA	NA	NA	22.8618	26.0691	29.2763	41.4474	44.9013
DRG42	143	Pyrenees	0.71194	42.7024	yellow	n	10345	alive	0	2.4	0.9	NA	NA	3.15	1.4	3.6	0.8	2.05	1.55	11.4	0	2.4	2.85	3.3	NA	NA	NA	6.45	7.15	7.85	11.45	11.85	12.25	14.3	15.075	15.85	27.25	0	8.80734	10.4587	12.1101	NA	NA	NA	23.6697	26.2385	28.8073	42.0183	43.4862
DRG42	145	Pyrenees	0.71194	42.7024	yellow	n	10345	alive	0	2.6	0.85	NA	NA	3.85	1.3	3.55	1.5	1.45	2.7	11.7	0	2.6	3.025	3.45	NA	NA	NA	7.3	7.95	8.6	12.15	12.9	13.65	15.1	16.45	17.8	29.5	0	8.81356	10.2542	11.6949	NA	NA	NA	24.7458	26.9492	29.1525	41.1864	43.7288
DRG42	146	Pyrenees	0.71194	42.7024	yellow	n	10345	alive	0	2.75	0.65	NA	NA	4.15	1.2	3.25	2.55	2.7	3.15	11.5	0	2.75	3.075	3.4	NA	NA	NA	7.55	8.15	8.75	12	13.275	14.55	17.25	18.825	20.4	31.9	0	8.62069	9.6395	10.6583	NA	NA	NA	23.6677	25.5486	27.4295	37.6176	41.6144
DRG42	147	Pyrenees	0.71194	42.7024	yellow	n	10345	alive	0	2.3	0.8	NA	NA	4.5	0.75	4.95	1.1	1.95	3.05	10.3	0	2.3	2.7	3.1	NA	NA	NA	7.6	7.975	8.35	13.3	13.85	14.4	16.35	17.875	19.4	29.7	0	7.74411	9.09091	10.4377	NA	NA	NA	25.5892	26.8519	28.1145	44.7811	46.633
DRG42	148	Pyrenees	0.71194	42.7024	yellow	n	10345	alive	0	1.9	0.9	NA	NA	3.6	1.5	3.8	1.1	1.8	2.4	12.1	0	1.9	2.35	2.8	NA	NA	NA	6.4	7.15	7.9	11.7	12.25	12.8	14.6	15.8	17	29.1	0	6.52921	8.0756	9.62199	NA	NA	NA	21.9931	24.5704	27.1478	40.2062	42.0962
DRG42	149	Pyrenees	0.71194	42.7024	yellow	n	10345	alive	0	2.9	1.4	NA	NA	3.15	1.45	3.55	1	1.6	3.4	10.85	0	2.9	3.6	4.3	NA	NA	NA	7.45	8.175	8.9	12.45	12.95	13.45	15.05	16.75	18.45	29.3	0	9.89761	12.2867	14.6758	NA	NA	NA	25.4266	27.901	30.3754	42.4915	44.198
DRG42	156	Pyrenees	0.71194	42.7024	yellow	n	10345	alive	0	2.2	1.7	NA	NA	1.95	2.7	4.35	1.4	0.4	3.05	12.1	0	2.2	3.05	3.9	NA	NA	NA	5.85	7.2	8.55	12.9	13.6	14.3	14.7	16.225	17.75	29.85	0	7.37018	10.2178	13.0653	NA	NA	NA	19.598	24.1206	28.6432	43.2161	45.5611
DRG42	150	Pyrenees	0.71194	42.7024	yellow	n	10345	alive	0	2.65	1.85	NA	NA	2.05	1.6	3.9	1.6	1	2.75	11.6	0	2.65	3.575	4.5	NA	NA	NA	6.55	7.35	8.15	12.05	12.85	13.65	14.65	16.025	17.4	29	0	9.13793	12.3276	15.5172	NA	NA	NA	22.5862	25.3448	28.1034	41.5517	44.3103
DRG42	151	Pyrenees	0.71194	42.7024	yellow	n	10345	alive	0	2.25	0.75	NA	NA	2.75	1.95	3.65	0.5	1.95	1.95	12.7	0	2.25	2.625	3	NA	NA	NA	5.75	6.725	7.7	11.35	11.6	11.85	13.8	14.775	15.75	28.45	0	7.90861	9.22671	10.5448	NA	NA	NA	20.2109	23.638	27.065	39.8946	40.7733
DRG42	152	Pyrenees	0.71194	42.7024	yellow	n	10345	alive	0	2.95	1.65	NA	NA	3.4	1.55	3.95	1.35	0.55	3.7	10.9	0	2.95	3.775	4.6	NA	NA	NA	8	8.775	9.55	13.5	14.175	14.85	15.4	17.25	19.1	30	0	9.83333	12.5833	15.3333	NA	NA	NA	26.6667	29.25	31.8333	45	47.25
DRG42	154	Pyrenees	0.71194	42.7024	yellow	n	10345	alive	0	3.9	0.95	NA	NA	3.4	1.85	3.65	1.1	2.15	1.95	13.05	0	3.9	4.375	4.85	NA	NA	NA	8.25	9.175	10.1	13.75	14.3	14.85	17	17.975	18.95	32	0	12.1875	13.6719	15.1562	NA	NA	NA	25.7812	28.6719	31.5625	42.9688	44.6875
DRG42	155	Pyrenees	0.71194	42.7024	yellow	n	10345	alive	0	2.2	1.55	NA	NA	3.15	1.85	3.2	1.3	1.1	2.95	11.5	0	2.2	2.975	3.75	NA	NA	NA	6.9	7.825	8.75	11.95	12.6	13.25	14.35	15.825	17.3	28.8	0	7.63889	10.3299	13.0208	NA	NA	NA	23.9583	27.1701	30.3819	41.4931	43.75
DRG42	159	Pyrenees	0.71194	42.7024	yellow	n	10345	alive	0	2.1	0.7	NA	NA	2.2	0.65	3.5	1.1	2.6	1.4	6.6	0	2.1	2.45	2.8	NA	NA	NA	5	5.325	5.65	9.15	9.7	10.25	12.85	13.55	14.25	20.85	0	10.0719	11.7506	13.4293	NA	NA	NA	23.9808	25.5396	27.0983	43.8849	46.5228
DRG42	169	Pyrenees	0.71194	42.7024	yellow	n	10345	alive	0	1.6	0.45	NA	NA	2.55	1.15	3.6	1.2	1.95	1.45	6.4	0	1.6	1.825	2.05	NA	NA	NA	4.6	5.175	5.75	9.35	9.95	10.55	12.5	13.225	13.95	20.35	0	7.86241	8.96806	10.0737	NA	NA	NA	22.6044	25.43	28.2555	45.9459	48.8943
DRG42	174	Pyrenees	0.71194	42.7024	yellow	n	10345	alive	0	2.3	0.9	NA	NA	3.4	1.45	3.1	1.9	1.8	3.1	8.95	0	2.3	2.75	3.2	NA	NA	NA	6.6	7.325	8.05	11.15	12.1	13.05	14.85	16.4	17.95	26.9	0	8.55019	10.223	11.8959	NA	NA	NA	24.5353	27.2305	29.9257	41.4498	44.9814
DRG42	177	Pyrenees	0.71194	42.7024	yellow	n	10345	alive	0	2.95	0.45	NA	NA	3.2	0.95	4.7	1.2	2.8	1.1	8.7	0	2.95	3.175	3.4	NA	NA	NA	6.6	7.075	7.55	12.25	12.85	13.45	16.25	16.8	17.35	26.05	0	11.3244	12.1881	13.0518	NA	NA	NA	25.3359	27.1593	28.9827	47.025	49.3282
DRG42	178	Pyrenees	0.71194	42.7024	yellow	n	10345	alive	0	2.55	1.2	NA	NA	2.8	1.7	3.95	1.05	1.2	3.1	9.35	0	2.55	3.15	3.75	NA	NA	NA	6.55	7.4	8.25	12.2	12.725	13.25	14.45	16	17.55	26.9	0	9.47955	11.71	13.9405	NA	NA	NA	24.3494	27.5093	30.6691	45.3532	47.3048
DRG42	189	Pyrenees	0.71194	42.7024	yellow	n	10345	alive	0	1.95	0.8	NA	NA	2.2	1.35	3.8	0.85	1.2	1.6	5.8	0	1.95	2.35	2.75	NA	NA	NA	4.95	5.625	6.3	10.1	10.525	10.95	12.15	12.95	13.75	19.55	0	9.97442	12.0205	14.0665	NA	NA	NA	25.3197	28.7724	32.2251	51.6624	53.8363
DRG42	192	Pyrenees	0.71194	42.7024	yellow	n	10345	alive	0	1.5	0.6	NA	NA	2.35	1.2	3.2	1.5	1.75	1.8	6.5	0	1.5	1.8	2.1	NA	NA	NA	4.45	5.05	5.65	8.85	9.6	10.35	12.1	13	13.9	20.4	0	7.35294	8.82353	10.2941	NA	NA	NA	21.8137	24.7549	27.6961	43.3824	47.0588
DRG42	193	Pyrenees	0.71194	42.7024	yellow	n	10345	alive	0	1.75	0.85	NA	NA	1.7	1.6	2.95	0.55	1.75	1.3	6.55	0	1.75	2.175	2.6	NA	NA	NA	4.3	5.1	5.9	8.85	9.125	9.4	11.15	11.8	12.45	19	0	9.21053	11.4474	13.6842	NA	NA	NA	22.6316	26.8421	31.0526	46.5789	48.0263
DRG42	197	Pyrenees	0.71194	42.7024	pink	n	10345	alive	0	2.45	1.1	NA	NA	3.1	0.75	4.75	0.6	1.5	2.6	14.15	0	2.45	3	3.55	NA	NA	NA	6.65	7.025	7.4	12.15	12.45	12.75	14.25	15.55	16.85	31	0	7.90323	9.67742	11.4516	NA	NA	NA	21.4516	22.6613	23.871	39.1935	40.1613
DRG42	198	Pyrenees	0.71194	42.7024	pink	n	10345	alive	0	2.4	1	NA	NA	3.45	1.35	3.25	1.6	2.05	2.55	11.3	0	2.4	2.9	3.4	NA	NA	NA	6.85	7.525	8.2	11.45	12.25	13.05	15.1	16.375	17.65	28.95	0	8.29016	10.0173	11.7444	NA	NA	NA	23.6615	25.9931	28.3247	39.5509	42.3143
DRG42	199	Pyrenees	0.71194	42.7024	pink	n	10345	alive	0	2.8	0.6	NA	NA	4.2	1.7	4.9	0.95	2.9	1.5	13.45	0	2.8	3.1	3.4	NA	NA	NA	7.6	8.45	9.3	14.2	14.675	15.15	18.05	18.8	19.55	33	0	8.48485	9.39394	10.303	NA	NA	NA	23.0303	25.6061	28.1818	43.0303	44.4697
DRG42	200	Pyrenees	0.71194	42.7024	pink	n	10345	alive	0	2.6	0.95	NA	NA	1.6	0.75	1.2	1.4	4.3	2.25	12.3	0	2.6	3.075	3.55	NA	NA	NA	5.15	5.525	5.9	7.1	7.8	8.5	12.8	13.925	15.05	27.35	0	9.5064	11.2431	12.9799	NA	NA	NA	18.83	20.2011	21.5722	25.9598	28.5192
DRG42	201	Pyrenees	0.71194	42.7024	pink	n	10345	alive	0	1.95	0.8	NA	NA	3.6	1.1	3.05	1.5	2.7	1.2	12.55	0	1.95	2.35	2.75	NA	NA	NA	6.35	6.9	7.45	10.5	11.25	12	14.7	15.3	15.9	28.45	0	6.85413	8.26011	9.66608	NA	NA	NA	22.3199	24.2531	26.1863	36.9069	39.5431
DRG42	202	Pyrenees	0.71194	42.7024	pink	n	10345	alive	0	2.7	1.65	NA	NA	3.3	1.5	3.1	2.3	0.8	2.35	12.75	0	2.7	3.525	4.35	NA	NA	NA	7.65	8.4	9.15	12.25	13.4	14.55	15.35	16.525	17.7	30.45	0	8.867	11.5764	14.2857	NA	NA	NA	25.1232	27.5862	30.0493	40.2299	44.0066
DRG42	40	Pyrenees	0.71194	42.7024	yellow	n	00300	alive	0	NA	NA	NA	NA	6.5	2.05	NA	NA	NA	NA	20.25	0	NA	NA	NA	NA	NA	NA	6.5	7.525	8.55	NA	NA	NA	NA	NA	NA	28.8	0	NA	NA	NA	NA	NA	NA	22.5694	26.1285	29.6875	NA	NA
DRG42	41	Pyrenees	0.71194	42.7024	yellow	n	00300	alive	0	NA	NA	NA	NA	7.2	1.3	NA	NA	NA	NA	23.4	0	NA	NA	NA	NA	NA	NA	7.2	7.85	8.5	NA	NA	NA	NA	NA	NA	31.9	0	NA	NA	NA	NA	NA	NA	22.5705	24.6082	26.6458	NA	NA
DRG42	42	Pyrenees	0.71194	42.7024	yellow	n	00300	alive	0	NA	NA	NA	NA	7.3	1.7	NA	NA	NA	NA	22.5	0	NA	NA	NA	NA	NA	NA	7.3	8.15	9	NA	NA	NA	NA	NA	NA	31.5	0	NA	NA	NA	NA	NA	NA	23.1746	25.873	28.5714	NA	NA
DRG42	43	Pyrenees	0.71194	42.7024	yellow	n	00300	alive	0	NA	NA	NA	NA	6.15	1.1	NA	NA	NA	NA	21.75	0	NA	NA	NA	NA	NA	NA	6.15	6.7	7.25	NA	NA	NA	NA	NA	NA	29	0	NA	NA	NA	NA	NA	NA	21.2069	23.1034	25	NA	NA
DRG42	44	Pyrenees	0.71194	42.7024	yellow	n	00300	alive	0	NA	NA	NA	NA	6.6	1	NA	NA	NA	NA	23.55	0	NA	NA	NA	NA	NA	NA	6.6	7.1	7.6	NA	NA	NA	NA	NA	NA	31.15	0	NA	NA	NA	NA	NA	NA	21.1878	22.7929	24.3981	NA	NA
DRG42	45	Pyrenees	0.71194	42.7024	yellow	n	00300	alive	0	NA	NA	NA	NA	7.2	2.2	NA	NA	NA	NA	20.25	0	NA	NA	NA	NA	NA	NA	7.2	8.3	9.4	NA	NA	NA	NA	NA	NA	29.65	0	NA	NA	NA	NA	NA	NA	24.2833	27.9933	31.7032	NA	NA
DRG42	46	Pyrenees	0.71194	42.7024	yellow	n	00300	alive	0	NA	NA	NA	NA	8.9	2.3	NA	NA	NA	NA	21.45	0	NA	NA	NA	NA	NA	NA	8.9	10.05	11.2	NA	NA	NA	NA	NA	NA	32.65	0	NA	NA	NA	NA	NA	NA	27.2588	30.781	34.3032	NA	NA
DRG42	47	Pyrenees	0.71194	42.7024	yellow	n	00300	alive	0	NA	NA	NA	NA	6.6	1.25	NA	NA	NA	NA	22.65	0	NA	NA	NA	NA	NA	NA	6.6	7.225	7.85	NA	NA	NA	NA	NA	NA	30.5	0	NA	NA	NA	NA	NA	NA	21.6393	23.6885	25.7377	NA	NA
DRG42	48	Pyrenees	0.71194	42.7024	yellow	n	00300	alive	0	NA	NA	NA	NA	7.85	1.4	NA	NA	NA	NA	21.35	0	NA	NA	NA	NA	NA	NA	7.85	8.55	9.25	NA	NA	NA	NA	NA	NA	30.6	0	NA	NA	NA	NA	NA	NA	25.6536	27.9412	30.2288	NA	NA
DRG42	49	Pyrenees	0.71194	42.7024	yellow	n	00300	alive	0	NA	NA	NA	NA	5.85	1.05	NA	NA	NA	NA	19.65	0	NA	NA	NA	NA	NA	NA	5.85	6.375	6.9	NA	NA	NA	NA	NA	NA	26.55	0	NA	NA	NA	NA	NA	NA	22.0339	24.0113	25.9887	NA	NA
DRG42	52	Pyrenees	0.71194	42.7024	yellow	n	00300	alive	0	NA	NA	NA	NA	6.45	2.55	NA	NA	NA	NA	18.2	0	NA	NA	NA	NA	NA	NA	6.45	7.725	9	NA	NA	NA	NA	NA	NA	27.2	0	NA	NA	NA	NA	NA	NA	23.7132	28.4007	33.0882	NA	NA
DRG42	53	Pyrenees	0.71194	42.7024	yellow	n	00300	alive	0	NA	NA	NA	NA	6.55	1.45	NA	NA	NA	NA	18.35	0	NA	NA	NA	NA	NA	NA	6.55	7.275	8	NA	NA	NA	NA	NA	NA	26.35	0	NA	NA	NA	NA	NA	NA	24.8577	27.6091	30.3605	NA	NA
DRG42	54	Pyrenees	0.71194	42.7024	yellow	n	00300	alive	0	NA	NA	NA	NA	5.85	1.2	NA	NA	NA	NA	17.2	0	NA	NA	NA	NA	NA	NA	5.85	6.45	7.05	NA	NA	NA	NA	NA	NA	24.25	0	NA	NA	NA	NA	NA	NA	24.1237	26.5979	29.0722	NA	NA
DRG42	56	Pyrenees	0.71194	42.7024	yellow	n	00300	alive	0	NA	NA	NA	NA	6.5	1	NA	NA	NA	NA	20.55	0	NA	NA	NA	NA	NA	NA	6.5	7	7.5	NA	NA	NA	NA	NA	NA	28.05	0	NA	NA	NA	NA	NA	NA	23.1729	24.9554	26.738	NA	NA
DRG42	59	Pyrenees	0.71194	42.7024	yellow	n	00300	alive	0	NA	NA	NA	NA	5.6	0.9	NA	NA	NA	NA	22	0	NA	NA	NA	NA	NA	NA	5.6	6.05	6.5	NA	NA	NA	NA	NA	NA	28.5	0	NA	NA	NA	NA	NA	NA	19.6491	21.2281	22.807	NA	NA
DRG42	62	Pyrenees	0.71194	42.7024	yellow	n	00300	alive	0	NA	NA	NA	NA	6.1	1.2	NA	NA	NA	NA	16.15	0	NA	NA	NA	NA	NA	NA	6.1	6.7	7.3	NA	NA	NA	NA	NA	NA	23.45	0	NA	NA	NA	NA	NA	NA	26.0128	28.5714	31.1301	NA	NA
DRG42	64	Pyrenees	0.71194	42.7024	yellow	n	00300	alive	0	NA	NA	NA	NA	6.55	1.1	NA	NA	NA	NA	18.4	0	NA	NA	NA	NA	NA	NA	6.55	7.1	7.65	NA	NA	NA	NA	NA	NA	26.05	0	NA	NA	NA	NA	NA	NA	25.144	27.2553	29.3666	NA	NA
DRG47	10	Pyrenees	0.72336	42.718	yellow	n	12345	alive	0	1.9	0.95	0.45	0.65	2.2	0.65	3.05	1.5	0.75	2.6	10.8	0	1.9	2.375	2.85	3.3	3.625	3.95	6.15	6.475	6.8	9.85	10.6	11.35	12.1	13.4	14.7	25.5	0	7.45098	9.31373	11.1765	12.9412	14.2157	15.4902	24.1176	25.3922	26.6667	38.6275	41.5686
DRG47	11	Pyrenees	0.72336	42.718	yellow	n	10345	alive	0	2.1	1.05	NA	NA	3.95	1.2	3.7	1.25	2.2	3.2	11.4	0	2.1	2.625	3.15	NA	NA	NA	7.1	7.7	8.3	12	12.625	13.25	15.45	17.05	18.65	30.05	0	6.98835	8.73544	10.4825	NA	NA	NA	23.6273	25.624	27.6206	39.9334	42.0133
DRG47	12	Pyrenees	0.72336	42.718	yellow	n	00300	alive	0	NA	NA	NA	NA	6.05	1.9	NA	NA	NA	NA	23.3	0	NA	NA	NA	NA	NA	NA	6.05	7	7.95	NA	NA	NA	NA	NA	NA	31.25	0	NA	NA	NA	NA	NA	NA	19.36	22.4	25.44	NA	NA
DRG77	16	Pyrenees	42.4792	0.71395	yellow	n	12345	alive	0	1.4	1.05	0.7	1.35	0.95	1.15	1.45	1.7	0.9	2.3	10.2	0	1.4	1.925	2.45	3.15	3.825	4.5	5.45	6.025	6.6	8.05	8.9	9.75	10.65	11.8	12.95	23.15	0	6.04752	8.31533	10.5832	13.6069	16.5227	19.4384	23.5421	26.0259	28.5097	34.7732	38.4449
DRG77	17	Pyrenees	42.4792	0.71395	yellow	n	12345	alive	0	1.15	1.3	0.9	1.9	0.25	1.8	1.75	2.65	1.6	2.3	10.45	0	1.15	1.8	2.45	3.35	4.3	5.25	5.5	6.4	7.3	9.05	10.375	11.7	13.3	14.45	15.6	26.05	0	4.41459	6.90979	9.40499	12.8599	16.5067	20.1536	21.1132	24.5681	28.023	34.7409	39.8273
DRG77	18	Pyrenees	42.4792	0.71395	yellow	n	12345	alive	0	1.8	1.1	0.75	1.6	1.2	1.7	1.45	1.9	1.15	1.95	9.95	0	1.8	2.35	2.9	3.65	4.45	5.25	6.45	7.3	8.15	9.6	10.55	11.5	12.65	13.625	14.6	24.55	0	7.33198	9.5723	11.8126	14.8676	18.1263	21.3849	26.2729	29.7352	33.1976	39.1039	42.9735
DRG77	19	Pyrenees	42.4792	0.71395	yellow	n	12345	alive	0	1.65	1.55	0.55	1.6	0.95	1.7	0.9	2.7	0.7	2.25	10.35	0	1.65	2.425	3.2	3.75	4.55	5.35	6.3	7.15	8	8.9	10.25	11.6	12.3	13.425	14.55	24.9	0	6.62651	9.73896	12.8514	15.0602	18.2731	21.4859	25.3012	28.7149	32.1285	35.743	41.1647
DRG77	20	Pyrenees	42.4792	0.71395	yellow	n	12345	alive	0	1.1	1.5	1.65	1.55	2.05	1.35	0.85	2.3	1.15	1.85	11.1	0	1.1	1.85	2.6	4.25	5.025	5.8	7.85	8.525	9.2	10.05	11.2	12.35	13.5	14.425	15.35	26.45	0	4.15879	6.99433	9.82987	16.0681	18.9981	21.9282	29.6786	32.2306	34.7826	37.9962	42.344
DRG77	21	Pyrenees	42.4792	0.71395	yellow	n	12345	alive	0	1.6	1.1	0.8	1.7	0.75	1.15	1.2	2.05	0.9	2.35	11.15	0	1.6	2.15	2.7	3.5	4.35	5.2	5.95	6.525	7.1	8.3	9.325	10.35	11.25	12.425	13.6	24.75	0	6.46465	8.68687	10.9091	14.1414	17.5758	21.0101	24.0404	26.3636	28.6869	33.5354	37.6768
DRG79	1	Pyrenees	42.4348	0.74287	yellow	n	12345	alive	0	2.05	1.25	0.75	1.5	1.95	1.5	3.2	2.3	1.65	2.85	11.4	0	2.05	2.675	3.3	4.05	4.8	5.55	7.5	8.25	9	12.2	13.35	14.5	16.15	17.575	19	30.4	0	6.74342	8.79934	10.8553	13.3224	15.7895	18.2566	24.6711	27.1382	29.6053	40.1316	43.9145
DRG83	1	Pyrenees	42.4348	0.74287	yellow	n	12345	alive	0	1.9	0.65	0.9	1.05	1.25	1.3	2.8	1.65	1.7	2.25	10.55	0	1.9	2.225	2.55	3.45	3.975	4.5	5.75	6.4	7.05	9.85	10.675	11.5	13.2	14.325	15.45	26	0	7.30769	8.55769	9.80769	13.2692	15.2885	17.3077	22.1154	24.6154	27.1154	37.8846	41.0577
DRG90	2	Pyrenees	42.4968	0.78401	yellow	n	10305	dead	0	2.55	0.5	NA	NA	2.95	2.05	NA	NA	6.85	0.6	12.5	0	2.55	2.8	3.05	NA	NA	NA	6	7.025	8.05	NA	NA	NA	14.9	15.2	15.5	28	0	9.10714	10	10.8929	NA	NA	NA	21.4286	25.0893	28.75	NA	NA
DRG90	10	Pyrenees	42.4968	0.78401	yellow	n	12345	dead	0	1.7	0.8	0.7	2.2	0.9	2.4	1.6	3.2	0.35	3.2	10.7	0	1.7	2.1	2.5	3.2	4.3	5.4	6.3	7.5	8.7	10.3	11.9	13.5	13.85	15.45	17.05	27.75	0	6.12613	7.56757	9.00901	11.5315	15.4955	19.4595	22.7027	27.027	31.3514	37.1171	42.8829
DRG90	13	Pyrenees	42.4968	0.78401	yellow	n	12345	dead	0	1.95	1.7	0.25	2.4	0.9	2.95	2.9	2.8	1	4.7	10.5	0	1.95	2.8	3.65	3.9	5.1	6.3	7.2	8.675	10.15	13.05	14.45	15.85	16.85	19.2	21.55	32.05	0	6.08424	8.73635	11.3885	12.1685	15.9126	19.6568	22.4649	27.0671	31.6693	40.7176	45.0858
DRG90	14	Pyrenees	42.4968	0.78401	yellow	n	12345	dead	0	1.6	0.95	0.55	1.7	0.4	2.7	1.6	3.8	0.6	4.15	10.2	0	1.6	2.075	2.55	3.1	3.95	4.8	5.2	6.55	7.9	9.5	11.4	13.3	13.9	15.975	18.05	28.25	0	5.66372	7.34513	9.02655	10.9735	13.9823	16.9912	18.4071	23.1858	27.9646	33.6283	40.354
DRG90	15	Pyrenees	42.4968	0.78401	yellow	n	12345	dead	0	2.3	1.1	0.25	2.2	0.3	2.4	1.6	3	0.25	3.1	11.4	0	2.3	2.85	3.4	3.65	4.75	5.85	6.15	7.35	8.55	10.15	11.65	13.15	13.4	14.95	16.5	27.9	0	8.24373	10.2151	12.1864	13.0824	17.0251	20.9677	22.043	26.3441	30.6452	36.3799	41.7563
DRG90	18	Pyrenees	42.4968	0.78401	yellow	n	12345	dead	0	1.6	0.8	0.75	1.85	0.95	2.25	1.8	2.95	1.05	3.65	9.4	0	1.6	2	2.4	3.15	4.075	5	5.95	7.075	8.2	10	11.475	12.95	14	15.825	17.65	27.05	0	5.91497	7.39372	8.87246	11.6451	15.0647	18.4843	21.9963	26.1553	30.3142	36.9686	42.4214
DRG90	24	Pyrenees	42.4968	0.78401	yellow	n	12345	dead	0	2.4	0.65	0.8	1.85	0.3	2.15	2.05	3.2	1	2.1	11.25	0	2.4	2.725	3.05	3.85	4.775	5.7	6	7.075	8.15	10.2	11.8	13.4	14.4	15.45	16.5	27.75	0	8.64865	9.81982	10.991	13.8739	17.2072	20.5405	21.6216	25.4955	29.3694	36.7568	42.5225
DRG90	25	Pyrenees	42.4968	0.78401	yellow	n	12345	dead	0	1.6	0.8	1	0.9	1.2	0.9	2.95	2.05	1.6	2.9	10	0	1.6	2	2.4	3.4	3.85	4.3	5.5	5.95	6.4	9.35	10.375	11.4	13	14.45	15.9	25.9	0	6.17761	7.72201	9.26641	13.1274	14.8649	16.6023	21.2355	22.973	24.7104	36.1004	40.0579
DRG90	27	Pyrenees	42.4968	0.78401	yellow	n	12345	dead	0	2.2	1.1	0.4	1.2	0.65	2.75	1.4	2.6	0.5	2.2	11.15	0	2.2	2.75	3.3	3.7	4.3	4.9	5.55	6.925	8.3	9.7	11	12.3	12.8	13.9	15	26.15	0	8.413	10.5163	12.6195	14.1491	16.4436	18.738	21.2237	26.4818	31.74	37.0937	42.065
DRG90	30	Pyrenees	42.4968	0.78401	yellow	n	12345	dead	0	1.95	0.7	0.9	0.8	1.45	1.85	2.7	2.3	1.75	2.4	9.9	0	1.95	2.3	2.65	3.55	3.95	4.35	5.8	6.725	7.65	10.35	11.5	12.65	14.4	15.6	16.8	26.7	0	7.30337	8.61423	9.92509	13.2959	14.794	16.2921	21.7228	25.1873	28.6517	38.764	43.0712
DRG90	31	Pyrenees	42.4968	0.78401	yellow	n	12345	dead	0	2.7	1	0.4	1.5	0.7	2.55	2.2	3	0.85	3.2	11.7	0	2.7	3.2	3.7	4.1	4.85	5.6	6.3	7.575	8.85	11.05	12.55	14.05	14.9	16.5	18.1	29.8	0	9.0604	10.7383	12.4161	13.7584	16.2752	18.7919	21.1409	25.4195	29.698	37.0805	42.1141
DRG90	33	Pyrenees	42.4968	0.78401	yellow	n	12345	dead	0	1.05	0.95	0.3	2	0.4	2.45	1.3	3.15	0.5	2.95	11.1	0	1.05	1.525	2	2.3	3.3	4.3	4.7	5.925	7.15	8.45	10.025	11.6	12.1	13.575	15.05	26.15	0	4.0153	5.83174	7.64818	8.79541	12.6195	16.4436	17.9732	22.6577	27.3423	32.3136	38.3365
DRG90	35	Pyrenees	42.4968	0.78401	yellow	n	12345	dead	0	1.8	0.5	0.8	1.65	0.3	0.6	1.5	2.65	0.75	2	10.3	0	1.8	2.05	2.3	3.1	3.925	4.75	5.05	5.35	5.65	7.15	8.475	9.8	10.55	11.55	12.55	22.85	0	7.87746	8.97155	10.0656	13.5667	17.1772	20.7877	22.1007	23.4136	24.7265	31.291	37.0897
DRG90	36	Pyrenees	42.4968	0.78401	yellow	n	12345	dead	0	2.3	1.4	0.65	1.35	0.45	2.5	2.15	2.45	0.9	2.2	13.2	0	2.3	3	3.7	4.35	5.025	5.7	6.15	7.4	8.65	10.8	12.025	13.25	14.15	15.25	16.35	29.55	0	7.78342	10.1523	12.5212	14.7208	17.0051	19.2893	20.8122	25.0423	29.2724	36.5482	40.6937
DRG90	41	Pyrenees	42.4968	0.78401	yellow	n	12345	dead	0	2	0.75	0.7	1.7	1	1.95	2.4	2.9	2	4.25	10.6	0	2	2.375	2.75	3.45	4.3	5.15	6.15	7.125	8.1	10.5	11.95	13.4	15.4	17.525	19.65	30.25	0	6.61157	7.85124	9.09091	11.405	14.2149	17.0248	20.3306	23.5537	26.7769	34.7107	39.5041
DRG90	1	Pyrenees	42.4968	0.78401	yellow	n	00300	dead	0	NA	NA	NA	NA	4.25	2.35	NA	NA	NA	NA	19.4	0	NA	NA	NA	NA	NA	NA	4.25	5.425	6.6	NA	NA	NA	NA	NA	NA	26	0	NA	NA	NA	NA	NA	NA	16.3462	20.8654	25.3846	NA	NA
DRG90	3	Pyrenees	42.4968	0.78401	yellow	n	00300	dead	0	NA	NA	NA	NA	5.35	3.2	NA	NA	NA	NA	20.9	0	NA	NA	NA	NA	NA	NA	5.35	6.95	8.55	NA	NA	NA	NA	NA	NA	29.45	0	NA	NA	NA	NA	NA	NA	18.1664	23.5993	29.0323	NA	NA
DRG90	5	Pyrenees	42.4968	0.78401	yellow	n	00300	dead	0	NA	NA	NA	NA	5.8	2.6	NA	NA	NA	NA	19.8	0	NA	NA	NA	NA	NA	NA	5.8	7.1	8.4	NA	NA	NA	NA	NA	NA	28.2	0	NA	NA	NA	NA	NA	NA	20.5674	25.1773	29.7872	NA	NA
Aal_1	1	Denmark	57.0518	9.8728	pink	n	12345	dead	0	1.1	0.8	0.75	0.95	0.5	1	1.4	2.15	1.3	1.9	7.15	0	1.1	1.5	1.9	2.65	3.125	3.6	4.1	4.6	5.1	6.5	7.575	8.65	9.95	10.9	11.85	19	0	5.78947	7.89474	10	13.9474	16.4474	18.9474	21.5789	24.2105	26.8421	34.2105	39.8684
Aal_1	3	Denmark	57.0518	9.8728	yellow	n	12345	dead	0	0.7	0.5	1.3	0.65	1.1	1	2.05	0.95	2.45	1.15	7.25	0	0.7	0.95	1.2	2.5	2.825	3.15	4.25	4.75	5.25	7.3	7.775	8.25	10.7	11.275	11.85	19.1	0	3.66492	4.97382	6.28272	13.089	14.7906	16.4921	22.2513	24.8691	27.4869	38.2199	40.7068
Aal_1	6	Denmark	57.0518	9.8728	yellow	n	12345	dead	0	1.25	0.85	0.75	1.35	1.75	0.95	1.8	2.4	1.4	2.75	6.45	0	1.25	1.675	2.1	2.85	3.525	4.2	5.95	6.425	6.9	8.7	9.9	11.1	12.5	13.875	15.25	21.7	0	5.76037	7.71889	9.67742	13.1336	16.2442	19.3548	27.4194	29.6083	31.7972	40.0922	45.6221
Aal_1	11	Denmark	57.0518	9.8728	yellow	n	12345	dead	0	1	0.75	0.7	1.05	0.75	1.55	1.3	3.1	1.2	3.35	4.25	0	1	1.375	1.75	2.45	2.975	3.5	4.25	5.025	5.8	7.1	8.65	10.2	11.4	13.075	14.75	19	0	5.26316	7.23684	9.21053	12.8947	15.6579	18.4211	22.3684	26.4474	30.5263	37.3684	45.5263
Aal_1	14	Denmark	57.0518	9.8728	yellow	n	12345	dead	0	1.45	1.35	0.9	0.5	1.35	1.85	1.6	2.25	0.9	2.7	7.1	0	1.45	2.125	2.8	3.7	3.95	4.2	5.55	6.475	7.4	9	10.125	11.25	12.15	13.5	14.85	21.95	0	6.60592	9.68109	12.7563	16.8565	17.9954	19.1344	25.2847	29.4989	33.713	41.0023	46.1276
Aal_1	15	Denmark	57.0518	9.8728	yellow	n	(12)3(45)	dead	0	1.65	2.25	1.1	1.6	NA	NA	1.55	2.45	2.85	2.9	4.4	0	1.65	2.775	3.9	5	5.8	6.6	NA	NA	NA	8.15	9.375	10.6	13.45	14.9	16.35	20.75	0	7.95181	13.3735	18.7952	24.0964	27.9518	31.8072	NA	NA	NA	39.2771	45.1807
Aal_1	5	Denmark	57.0518	9.8728	yellow	n	1.345	dead	0	1.8	0.9	NA	NA	2.35	1.4	1.75	1.55	1.55	1.35	5.7	0	1.8	2.25	2.7	NA	NA	NA	5.05	5.75	6.45	8.2	8.975	9.75	11.3	11.975	12.65	18.35	0	9.80926	12.2616	14.7139	NA	NA	NA	27.5204	31.3351	35.1499	44.6866	48.9101
Aal_1	16	Denmark	57.0518	9.8728	pink	n	1:3(45)	dead	0	1.75	1.35	NA	NA	2.15	1.35	1.95	4.7	NA	NA	7.8	0	1.75	2.425	3.1	NA	NA	NA	5.25	5.925	6.6	8.55	10.9	13.25	NA	NA	NA	21.05	0	8.31354	11.5202	14.7268	NA	NA	NA	24.9406	28.1473	31.3539	40.6176	51.7815
Arh1	1	Denmark	56.162	10.1911	yellow	n	12345	dead	0	1.7	0.95	0.6	0.85	1.3	1.45	2.1	1.7	1	1.6	7.35	0	1.7	2.175	2.65	3.25	3.675	4.1	5.4	6.125	6.85	8.95	9.8	10.65	11.65	12.45	13.25	20.6	0	8.25243	10.5583	12.8641	15.7767	17.8398	19.9029	26.2136	29.733	33.2524	43.4466	47.5728
Arh1	5	Denmark	56.162	10.1911	yellow	n	12345	dead	0	1.75	0.75	0.5	1.15	0.6	1.6	1.7	2.2	1.3	1.45	6.25	0	1.75	2.125	2.5	3	3.575	4.15	4.75	5.55	6.35	8.05	9.15	10.25	11.55	12.275	13	19.25	0	9.09091	11.039	12.987	15.5844	18.5714	21.5584	24.6753	28.8312	32.987	41.8182	47.5325
Arh1	6	Denmark	56.162	10.1911	yellow	n	12345	dead	0	2	0.75	0.65	0.95	1.1	1.6	2.25	1.7	1.3	1.8	7.6	0	2	2.375	2.75	3.4	3.875	4.35	5.45	6.25	7.05	9.3	10.15	11	12.3	13.2	14.1	21.7	0	9.21659	10.9447	12.6728	15.6682	17.8571	20.0461	25.1152	28.8018	32.4885	42.8571	46.7742
Arh1	8	Denmark	56.162	10.1911	yellow	n	12345	dead	0	1.25	1	1	0.95	1.1	1.15	1.35	1.6	0.95	1.2	7.2	0	1.25	1.75	2.25	3.25	3.725	4.2	5.3	5.875	6.45	7.8	8.6	9.4	10.35	10.95	11.55	18.75	0	6.66667	9.33333	12	17.3333	19.8667	22.4	28.2667	31.3333	34.4	41.6	45.8667
Arh1	17	Denmark	56.162	10.1911	yellow	n	12345	dead	0	1.3	0.75	0.7	1.15	1.1	1.4	1.9	1.7	1	1.6	6.65	0	1.3	1.675	2.05	2.75	3.325	3.9	5	5.7	6.4	8.3	9.15	10	11	11.8	12.6	19.25	0	6.75325	8.7013	10.6494	14.2857	17.2727	20.2597	25.974	29.6104	33.2468	43.1169	47.5325
Aus	1	Austria			yellow	n	12345	dead	0	1.6	1.15	1.1	1.15	0.9	1.85	1.8	3	1.35	1.3	7.7	0	1.6	2.175	2.75	3.85	4.425	5	5.9	6.825	7.75	9.55	11.05	12.55	13.9	14.55	15.2	22.9	0	6.9869	9.49782	12.0087	16.8122	19.3231	21.8341	25.7642	29.8035	33.8428	41.7031	48.2533
Aus	3	Austria			yellow	n	12345	dead	0	1.8	1	0.75	1.1	1.1	1.45	1.6	2.4	2.4	1.7	7.4	0	1.8	2.3	2.8	3.55	4.1	4.65	5.75	6.475	7.2	8.8	10	11.2	13.6	14.45	15.3	22.7	0	7.92952	10.1322	12.3348	15.6388	18.0617	20.4846	25.3304	28.5242	31.7181	38.7665	44.0529
Aus	7	Austria			yellow	n	12345	dead	0	1.4	0.8	0.9	0.85	0.9	1.45	1.15	2.45	1.45	1.25	8.05	0	1.4	1.8	2.2	3.1	3.525	3.95	4.85	5.575	6.3	7.45	8.675	9.9	11.35	11.975	12.6	20.65	0	6.77966	8.71671	10.6538	15.0121	17.0702	19.1283	23.4867	26.9976	30.5085	36.0775	42.0097
Aus	10	Austria			yellow	n	10345	dead	0	1.3	1.1	NA	NA	0.75	1.55	2.3	1.75	1.35	1.3	4	0	1.3	1.85	2.4	NA	NA	NA	3.15	3.925	4.7	7	7.875	8.75	10.1	10.75	11.4	15.4	0	8.44156	12.013	15.5844	NA	NA	NA	20.4545	25.487	30.5195	45.4545	51.1364
Aus_1	3	Austria			yellow	n	12345	dead	0	1.15	0.95	0.85	0.85	1.45	1.5	1.9	1.9	1.75	1.85	9.45	0	1.15	1.625	2.1	2.95	3.375	3.8	5.25	6	6.75	8.65	9.6	10.55	12.3	13.225	14.15	23.6	0	4.87288	6.88559	8.89831	12.5	14.3008	16.1017	22.2458	25.4237	28.6017	36.6525	40.678
Aus_1	8	Austria			yellow	n	12345	dead	0	1.5	0.85	0.75	0.45	1.25	1.25	2.95	1.65	2.1	1.85	7.7	0	1.5	1.925	2.35	3.1	3.325	3.55	4.8	5.425	6.05	9	9.825	10.65	12.75	13.675	14.6	22.3	0	6.72646	8.63229	10.5381	13.9013	14.9103	15.9193	21.5247	24.3274	27.13	40.3587	44.0583
Aus_1	12	Austria			yellow	n	12345	dead	0	2.35	0.95	1	1.15	0.7	1.55	1.65	4.1	0.95	1.95	7	0	2.35	2.825	3.3	4.3	4.875	5.45	6.15	6.925	7.7	9.35	11.4	13.45	14.4	15.375	16.35	23.35	0	10.0642	12.0985	14.1328	18.4154	20.8779	23.3405	26.3383	29.6574	32.9764	40.0428	48.8223
Aus_1	4	Austria			yellow	n	10305	dead	0	1.5	0.85	NA	NA	2.15	1.3	NA	NA	6.05	1.25	6.9	0	1.5	1.925	2.35	NA	NA	NA	4.5	5.15	5.8	NA	NA	NA	11.85	12.475	13.1	20	0	7.5	9.625	11.75	NA	NA	NA	22.5	25.75	29	NA	NA
Aus_1	7	Austria			yellow	n	10305	dead	0	1.15	1.05	NA	NA	2.55	1.7	NA	NA	6.6	1.25	7.5	0	1.15	1.675	2.2	NA	NA	NA	4.75	5.6	6.45	NA	NA	NA	13.05	13.675	14.3	21.8	0	5.27523	7.68349	10.0917	NA	NA	NA	21.789	25.6881	29.5872	NA	NA
Den_Aar1	3	Denmark	56.1475	10.1733	pink	n	00300	dead	0	NA	NA	NA	NA	4.45	0.9	NA	NA	NA	NA	11.75	0	NA	NA	NA	NA	NA	NA	4.45	4.9	5.35	NA	NA	NA	NA	NA	NA	17.1	0	NA	NA	NA	NA	NA	NA	26.0234	28.655	31.2865	NA	NA
Den_odd_1	4	Denmark	55.9425	10.1108	yellow	n	12345	dead	0	0.6	0.5	1.15	0.75	1.15	0.85	2.3	1.95	2.15	1.35	5.25	0	0.6	0.85	1.1	2.25	2.625	3	4.15	4.575	5	7.3	8.275	9.25	11.4	12.075	12.75	18	0	3.33333	4.72222	6.11111	12.5	14.5833	16.6667	23.0556	25.4167	27.7778	40.5556	45.9722
Den_odd_1	7	Denmark	55.9425	10.1108	yellow	n	12345	dead	0	1.15	0.95	0.55	1.15	0.9	1.65	1.35	2.3	0.75	2.35	7.4	0	1.15	1.625	2.1	2.65	3.225	3.8	4.7	5.525	6.35	7.7	8.85	10	10.75	11.925	13.1	20.5	0	5.60976	7.92683	10.2439	12.9268	15.7317	18.5366	22.9268	26.9512	30.9756	37.561	43.1707
Den_odd_1	5	Denmark	55.9425	10.1108	yellow	n	10345	dead	0	1.2	1.95	NA	NA	1.3	1.35	2.1	2.1	1.1	1.6	7.8	0	1.2	2.175	3.15	NA	NA	NA	4.45	5.125	5.8	7.9	8.95	10	11.1	11.9	12.7	20.5	0	5.85366	10.6098	15.3659	NA	NA	NA	21.7073	25	28.2927	38.5366	43.6585
Den_odd_1	8	Denmark	55.9425	10.1108	pink	n	00300	dead	0	NA	NA	NA	NA	NA	3.95	0.95	NA	NA	NA	10.9	0	NA	NA	NA	NA	NA	NA	NA	NA	3.95	4.9	NA	NA	NA	NA	NA	15.8	0	NA	NA	NA	NA	NA	NA	NA	NA	25	31.0127	NA
Eng_dev_1	1	England	51.3644	-1.97263	yellow	n	12345	dead	0	1.7	0.85	0.55	0.9	1.45	1.6	1.4	1.85	1.05	2.25	7.8	0	1.7	2.125	2.55	3.1	3.55	4	5.45	6.25	7.05	8.45	9.375	10.3	11.35	12.475	13.6	21.4	0	7.94393	9.92991	11.9159	14.486	16.5888	18.6916	25.4673	29.2056	32.9439	39.486	43.8084
Eng_dev_1	2	England	51.3644	-1.97263	yellow	n	12345	dead	0	1.75	0.78	0.55	1.05	1.25	1.4	1.25	1.95	1.15	2	7.4	0	1.75	2.14	2.53	3.08	3.605	4.13	5.38	6.08	6.78	8.03	9.005	9.98	11.13	12.13	13.13	20.53	0	8.52411	10.4238	12.3234	15.0024	17.5597	20.1169	26.2056	29.6152	33.0248	39.1135	43.8626
Eng_dev_1	3	England	51.3644	-1.97263	yellow	n	12345	dead	0	1.85	0.4	0.8	0.85	0.85	1.6	2	2.3	1.3	3.15	7.1	0	1.85	2.05	2.25	3.05	3.475	3.9	4.75	5.55	6.35	8.35	9.5	10.65	11.95	13.525	15.1	22.2	0	8.33333	9.23423	10.1351	13.7387	15.6532	17.5676	21.3964	25	28.6036	37.6126	42.7928
Eng_dev_1	4	England	51.3644	-1.97263	yellow	n	12345	dead	0	1.3	0.8	0.65	1.35	0.35	1.5	1.05	2.15	0.7	2.65	8.6	0	1.3	1.7	2.1	2.75	3.425	4.1	4.45	5.2	5.95	7	8.075	9.15	9.85	11.175	12.5	21.1	0	6.16114	8.05687	9.95261	13.0332	16.2322	19.4313	21.09	24.6445	28.1991	33.1754	38.2701
Eng_dev_1	5	England	51.3644	-1.97263	yellow	n	12345	dead	0	1.1	0.75	0.65	1.05	0.95	1.4	1.4	2.35	1.1	3	7.3	0	1.1	1.475	1.85	2.5	3.025	3.55	4.5	5.2	5.9	7.3	8.475	9.65	10.75	12.25	13.75	21.05	0	5.22565	7.00713	8.7886	11.8765	14.3705	16.8646	21.3777	24.7031	28.0285	34.6793	40.2613
Eng_dev_1	8	England	51.3644	-1.97263	yellow	n	12345	dead	0	2	0.65	0.35	0.5	1.25	1	1.55	2.5	0.55	2.55	8.4	0	2	2.325	2.65	3	3.25	3.5	4.75	5.25	5.75	7.3	8.55	9.8	10.35	11.625	12.9	21.3	0	9.38967	10.9155	12.4413	14.0845	15.2582	16.4319	22.3005	24.6479	26.9953	34.2723	40.1408
Eng_rep_1	1	England	52.8267	-1.53917	yellow	n	12345	dead	0	1.2	1	0.95	0.55	0.7	1.35	0.25	1.9	0.75	2.95	8.6	0	1.2	1.7	2.2	3.15	3.425	3.7	4.4	5.075	5.75	6	6.95	7.9	8.65	10.125	11.6	20.2	0	5.94059	8.41584	10.8911	15.5941	16.9554	18.3168	21.7822	25.1238	28.4653	29.703	34.4059
Eng_rep_1	7	England	52.8267	-1.53917	yellow	n	12345	dead	0	1.75	0.75	0.65	1.05	0.75	1.5	1.35	2.45	1	2.3	7.95	0	1.75	2.125	2.5	3.15	3.675	4.2	4.95	5.7	6.45	7.8	9.025	10.25	11.25	12.4	13.55	21.5	0	8.13953	9.88372	11.6279	14.6512	17.093	19.5349	23.0233	26.5116	30	36.2791	41.9767
Eng_rep_1	8	England	52.8267	-1.53917	yellow	n	12345	dead	0	2	1	0.65	0.9	1.15	1.7	1.15	2.45	0.95	2.35	8.3	0	2	2.5	3	3.65	4.1	4.55	5.7	6.55	7.4	8.55	9.775	11	11.95	13.125	14.3	22.6	0	8.84956	11.0619	13.2743	16.1504	18.1416	20.1327	25.2212	28.9823	32.7434	37.8319	43.2522
Eng_rep_1	9	England	52.8267	-1.53917	yellow	n	12345	dead	0	1.45	0.8	1.1	0.95	1	1.65	1.75	2	1.05	2.15	7.55	0	1.45	1.85	2.25	3.35	3.825	4.3	5.3	6.125	6.95	8.7	9.7	10.7	11.75	12.825	13.9	21.45	0	6.75991	8.62471	10.4895	15.6177	17.8322	20.0466	24.7086	28.5548	32.4009	40.5594	45.2214
Eng_rep_1	11	England	52.8267	-1.53917	yellow	n	12345	dead	0	1.45	1.1	0.65	0.85	1	1.35	1.35	1.7	1.65	2.15	8.4	0	1.45	2	2.55	3.2	3.625	4.05	5.05	5.725	6.4	7.75	8.6	9.45	11.1	12.175	13.25	21.65	0	6.69746	9.23788	11.7783	14.7806	16.7436	18.7067	23.3256	26.4434	29.5612	35.7968	39.7229
Eng_rep_1	12	England	52.8267	-1.53917	yellow	n	1.345	dead	0	1.7	1.1	1.05	0.45	1.05	1.15	1.9	1.25	2.5	1.7	7.15	0	1.7	2.25	2.8	3.85	4.075	4.3	5.35	5.925	6.5	8.4	9.025	9.65	12.15	13	13.85	21	0	8.09524	10.7143	13.3333	18.3333	19.4048	20.4762	25.4762	28.2143	30.9524	40	42.9762
Eng_rep_1	13	England	52.8267	-1.53917	yellow	n	12345	dead	0	1.95	0.6	1	0.85	0.8	1.2	1.1	2	1.1	1.9	8.25	0	1.95	2.25	2.55	3.55	3.975	4.4	5.2	5.8	6.4	7.5	8.5	9.5	10.6	11.55	12.5	20.75	0	9.39759	10.8434	12.2892	17.1084	19.1566	21.2048	25.0602	27.9518	30.8434	36.1446	40.9639
Eng_rep_1	14	England	52.8267	-1.53917	yellow	n	12345	dead	0	2.95	0.4	0.85	1.45	0.7	1.3	1.35	2.15	0.45	2.45	7.45	0	2.95	3.15	3.35	4.2	4.925	5.65	6.35	7	7.65	9	10.075	11.15	11.6	12.825	14.05	21.5	0	13.7209	14.6512	15.5814	19.5349	22.907	26.2791	29.5349	32.5581	35.5814	41.8605	46.8605
Eng_rep_1	16	England	52.8267	-1.53917	yellow	n	1.345	dead	0	1.2	0.7	0.9	0.4	1.3	0.45	1.45	1.55	0.9	2.25	9.25	0	1.2	1.55	1.9	2.8	3	3.2	4.5	4.725	4.95	6.4	7.175	7.95	8.85	9.975	11.1	20.35	0	5.89681	7.61671	9.33661	13.7592	14.742	15.7248	22.113	23.2187	24.3243	31.4496	35.258
Eng_rep_1	21	England	52.8267	-1.53917	yellow	n	12345	dead	0	1.6	0.95	0.75	1.1	0.95	1.3	1.75	2.25	0.8	2.55	7.5	0	1.6	2.075	2.55	3.3	3.85	4.4	5.35	6	6.65	8.4	9.525	10.65	11.45	12.725	14	21.5	0	7.44186	9.65116	11.8605	15.3488	17.907	20.4651	24.8837	27.907	30.9302	39.0698	44.3023
Eng_rep_1	30	England	52.8267	-1.53917	yellow	n	12345	dead	0	1.5	0.7	1.15	0.7	0.1	1.25	1.8	1.7	1.55	1.7	8.1	0	1.5	1.85	2.2	3.35	3.7	4.05	4.15	4.775	5.4	7.2	8.05	8.9	10.45	11.3	12.15	20.25	0	7.40741	9.1358	10.8642	16.5432	18.2716	20	20.4938	23.5802	26.6667	35.5556	39.7531
Eng_rep_1	32	England	52.8267	-1.53917	yellow	n	12345	dead	0	1.75	0.65	0.6	0.95	1.25	1.1	1.65	1.8	0.95	2	7.15	0	1.75	2.075	2.4	3	3.475	3.95	5.2	5.75	6.3	7.95	8.85	9.75	10.7	11.7	12.7	19.85	0	8.81612	10.4534	12.0907	15.1134	17.5063	19.8992	26.1965	28.9673	31.738	40.0504	44.5844
Eng_rep_1	33	England	52.8267	-1.53917	yellow	n	12345	dead	0	1.2	0.65	0.9	0.5	0.6	1.45	0.9	1.3	1.5	0.95	5.4	0	1.2	1.525	1.85	2.75	3	3.25	3.85	4.575	5.3	6.2	6.85	7.5	9	9.475	9.95	15.35	0	7.81759	9.93485	12.0521	17.9153	19.544	21.1726	25.0814	29.8046	34.5277	40.3909	44.6254
Eng_rep_1	36	England	52.8267	-1.53917	yellow	n	12345	dead	0	1.15	0.4	0.75	0.65	0.8	1.15	1.2	1.35	1.5	1	5.7	0	1.15	1.35	1.55	2.3	2.625	2.95	3.75	4.325	4.9	6.1	6.775	7.45	8.95	9.45	9.95	15.65	0	7.34824	8.6262	9.90415	14.6965	16.7732	18.8498	23.9617	27.6358	31.3099	38.9776	43.2907
Eng_rep_1	39	England	52.8267	-1.53917	yellow	n	12345	dead	0	0.95	0.65	0.4	0.6	0.85	0.75	1.8	1.1	1.45	1.05	3.6	0	0.95	1.275	1.6	2	2.3	2.6	3.45	3.825	4.2	6	6.55	7.1	8.55	9.075	9.6	13.2	0	7.19697	9.65909	12.1212	15.1515	17.4242	19.697	26.1364	28.9773	31.8182	45.4545	49.6212
Eng_rep_1	41	England	52.8267	-1.53917	yellow	n	12345	dead	0	1.5	0.9	0.9	0.4	1.15	1.2	1.6	1.35	1.75	2.4	7.8	0	1.5	1.95	2.4	3.3	3.5	3.7	4.85	5.45	6.05	7.65	8.325	9	10.75	11.95	13.15	20.95	0	7.1599	9.30788	11.4558	15.7518	16.7064	17.6611	23.1504	26.0143	28.8783	36.5155	39.7375
Eng_rep_1	42	England	52.8267	-1.53917	yellow	n	12345	dead	0	1.2	0.5	1.2	0.7	1.15	1.35	2.15	1.65	1.55	2.1	5.55	0	1.2	1.45	1.7	2.9	3.25	3.6	4.75	5.425	6.1	8.25	9.075	9.9	11.45	12.5	13.55	19.1	0	6.28272	7.59162	8.90052	15.1832	17.0157	18.8482	24.8691	28.4031	31.9372	43.1937	47.5131
Eng_rep_1	43	England	52.8267	-1.53917	yellow	n	12345	dead	0	1.1	0.7	0.8	1.1	0.6	1.55	1.05	2.35	0.55	2.8	5.7	0	1.1	1.45	1.8	2.6	3.15	3.7	4.3	5.075	5.85	6.9	8.075	9.25	9.8	11.2	12.6	18.3	0	6.01093	7.9235	9.83607	14.2077	17.2131	20.2186	23.4973	27.7322	31.9672	37.7049	44.1257
Eng_rep_1	44	England	52.8267	-1.53917	yellow	n	12345	dead	0	1.6	0.65	0.35	1.55	0.4	1.65	1.4	2.15	1.55	1.1	8.6	0	1.6	1.925	2.25	2.6	3.375	4.15	4.55	5.375	6.2	7.6	8.675	9.75	11.3	11.85	12.4	21	0	7.61905	9.16667	10.7143	12.381	16.0714	19.7619	21.6667	25.5952	29.5238	36.1905	41.3095
Eng_rep_1	47	England	52.8267	-1.53917	yellow	n	12345	dead	0	1.45	0.5	0.7	1.1	0.95	1.4	1.3	1.4	1	1.7	8.45	0	1.45	1.7	1.95	2.65	3.2	3.75	4.7	5.4	6.1	7.4	8.1	8.8	9.8	10.65	11.5	19.95	0	7.26817	8.5213	9.77444	13.2832	16.0401	18.797	23.5589	27.0677	30.5764	37.0927	40.6015
Eng_rep_1	52	England	52.8267	-1.53917	yellow	n	12345	dead	0	1.9	0.85	0.5	1.35	0.4	2.1	1.5	2.6	0.85	2.05	8.5	0	1.9	2.325	2.75	3.25	3.925	4.6	5	6.05	7.1	8.6	9.9	11.2	12.05	13.075	14.1	22.6	0	8.40708	10.2876	12.1681	14.3805	17.3673	20.354	22.1239	26.7699	31.4159	38.0531	43.8053
Eng_rep_1	51	England	52.8267	-1.53917	yellow	n	12345	dead	0	1.25	0.95	0.55	1.35	0.85	1.7	1.1	6.2	NA	NA	7.15	0	1.25	1.725	2.2	2.75	3.425	4.1	4.95	5.8	6.65	7.75	10.85	13.95	NA	NA	NA	21.1	0	5.92417	8.17536	10.4265	13.0332	16.2322	19.4313	23.4597	27.4882	31.5166	36.7299	51.4218
Eng_rep_1	26	England	52.8267	-1.53917	yellow	n	1(23)45	dead	0	2.05	0.65	0.8	2.65	NA	NA	0.65	5.7	NA	NA	8.15	0	2.05	2.375	2.7	3.5	4.825	6.15	NA	NA	NA	6.8	9.65	12.5	NA	NA	NA	20.65	0	9.92736	11.5012	13.0751	16.9492	23.3656	29.7821	NA	NA	NA	32.9298	46.7312
Eng_rep_1	29	England	52.8267	-1.53917	yellow	n	1(23)(45)	dead	0	1.85	0.85	0.65	2.9	NA	NA	0.65	5.1	NA	NA	9.3	0	1.85	2.275	2.7	3.35	4.8	6.25	NA	NA	NA	6.9	9.45	12	NA	NA	NA	21.3	0	8.68545	10.6808	12.6761	15.7277	22.5352	29.3427	NA	NA	NA	32.3944	44.3662
Eng_rep_1	45	England	52.8267	-1.53917	yellow	n	1(234)5	dead	0	1.5	0.7	1.1	6.45	NA	NA	NA	NA	1.3	2.6	6.25	0	1.5	1.85	2.2	3.3	6.525	9.75	NA	NA	NA	NA	NA	NA	11.05	12.35	13.65	19.9	0	7.53769	9.29648	11.0553	16.5829	32.7889	48.995	NA	NA	NA	NA	NA
Eng_rep_1	20	England	52.8267	-1.53917	yellow	n	1.345	dead	0	1.45	1.05	NA	NA	2.75	1.2	1.9	1.3	2	1.65	8.6	0	1.45	1.975	2.5	NA	NA	NA	5.25	5.85	6.45	8.35	9	9.65	11.65	12.475	13.3	21.9	0	6.621	9.01826	11.4155	NA	NA	NA	23.9726	26.7123	29.4521	38.1279	41.0959
Eng_rep_1	23	England	52.8267	-1.53917	yellow	n	1.345	dead	0	1.75	0.7	0.9	0.45	0.6	1.55	1.55	1.1	2.15	1.55	9.45	0	1.75	2.1	2.45	3.35	3.575	3.8	4.4	5.175	5.95	7.5	8.05	8.6	10.75	11.525	12.3	21.75	0	8.04598	9.65517	11.2644	15.4023	16.4368	17.4713	20.2299	23.7931	27.3563	34.4828	37.0115
Eng_rep_1	37	England	52.8267	-1.53917	yellow	n	1.345	dead	0	1.25	0.65	NA	NA	1.7	0.85	1.85	0.95	1.5	1.35	4.45	0	1.25	1.575	1.9	NA	NA	NA	3.6	4.025	4.45	6.3	6.775	7.25	8.75	9.425	10.1	14.55	0	8.59107	10.8247	13.0584	NA	NA	NA	24.7423	27.6632	30.5842	43.299	46.5636
Eng_rep_1	38	England	52.8267	-1.53917	yellow	n	10345	dead	0	1.7	0.85	NA	NA	2	1.1	2.1	0.9	1.85	1.5	4.75	0	1.7	2.125	2.55	NA	NA	NA	4.55	5.1	5.65	7.75	8.2	8.65	10.5	11.25	12	16.75	0	10.1493	12.6866	15.2239	NA	NA	NA	27.1642	30.4478	33.7313	46.2687	48.9552
Eng_rep_1	46	England	52.8267	-1.53917	yellow	n	1.345	dead	0	1.2	0.75	1.3	0.45	1.1	1.2	1.95	1.85	2.25	1.55	7.3	0	1.2	1.575	1.95	3.25	3.475	3.7	4.8	5.4	6	7.95	8.875	9.8	12.05	12.825	13.6	20.9	0	5.74163	7.53589	9.33014	15.5502	16.6268	17.7033	22.9665	25.8373	28.7081	38.0383	42.4641
Ger_grob_1	2	Germany	48.1931	11.3663	yellow	n	00345	dead	0	NA	NA	NA	NA	7.3	1.65	2.15	2.6	0.95	2.65	8.9	0	NA	NA	NA	NA	NA	NA	7.3	8.125	8.95	11.1	12.4	13.7	14.65	15.975	17.3	26.2	0	NA	NA	NA	NA	NA	NA	27.8626	31.0115	34.1603	42.3664	47.3282
Ger_grob_1	3	Germany	48.1931	11.3663	yellow	n	00345	dead	0	NA	NA	NA	NA	6.45	1.6	2.15	1.7	1.3	2	8.3	0	NA	NA	NA	NA	NA	NA	6.45	7.25	8.05	10.2	11.05	11.9	13.2	14.2	15.2	23.5	0	NA	NA	NA	NA	NA	NA	27.4468	30.8511	34.2553	43.4043	47.0213
Ger_grob_1	4	Germany	48.1931	11.3663	yellow	n	00345	dead	0	NA	NA	NA	NA	6.85	1.45	2.95	1.75	1.65	2.9	9.4	0	NA	NA	NA	NA	NA	NA	6.85	7.575	8.3	11.25	12.125	13	14.65	16.1	17.55	26.95	0	NA	NA	NA	NA	NA	NA	25.4174	28.1076	30.7978	41.744	44.9907
Ger_grob_1	5	Germany	48.1931	11.3663	yellow	n	00300	dead	0	NA	NA	NA	NA	6.1	1.6	NA	NA	NA	NA	18.15	0	NA	NA	NA	NA	NA	NA	6.1	6.9	7.7	NA	NA	NA	NA	NA	NA	25.85	0	NA	NA	NA	NA	NA	NA	23.5977	26.6925	29.7872	NA	NA
Ger_grob_1	7	Germany	48.1931	11.3663	yellow	n	00300	dead	0	NA	NA	NA	NA	6.9	1.55	NA	NA	NA	NA	18.5	0	NA	NA	NA	NA	NA	NA	6.9	7.675	8.45	NA	NA	NA	NA	NA	NA	26.95	0	NA	NA	NA	NA	NA	NA	25.603	28.4787	31.3544	NA	NA
Ger_mun_1	4	Germany	48.1646	11.4828	pink	n	1(23)45	dead	0	1.75	0.7	0.65	3.2	NA	NA	2.2	2	1.3	1.45	9.75	0	1.75	2.1	2.45	3.1	4.7	6.3	NA	NA	NA	8.5	9.5	10.5	11.8	12.525	13.25	23	0	7.6087	9.13043	10.6522	13.4783	20.4348	27.3913	NA	NA	NA	36.9565	41.3043
Ger_mun_1	14	Germany	48.1646	11.4828	yellow	n	1(23)45	dead	0	1.2	0.5	0.8	2.85	NA	NA	1.35	2.65	0.85	2.1	8.6	0	1.2	1.45	1.7	2.5	3.925	5.35	NA	NA	NA	6.7	8.025	9.35	10.2	11.25	12.3	20.9	0	5.74163	6.9378	8.13397	11.9617	18.7799	25.5981	NA	NA	NA	32.0574	38.3971
gite_bretagne	4	France			pink	n	12345	dead	0	2.45	0.8	0.7	1.25	1.4	1.95	2.1	2.4	1.6	2.65	9.3	0	2.45	2.85	3.25	3.95	4.575	5.2	6.6	7.575	8.55	10.65	11.85	13.05	14.65	15.975	17.3	26.6	0	9.21053	10.7143	12.218	14.8496	17.1992	19.5489	24.812	28.4774	32.1429	40.0376	44.5489
gite_bretagne	7	France			pink	n	12345	dead	0	2.3	0.85	0.9	1	1.1	1.7	3.15	2.1	1.3	2.15	10.25	0	2.3	2.725	3.15	4.05	4.55	5.05	6.15	7	7.85	11	12.05	13.1	14.4	15.475	16.55	26.8	0	8.58209	10.1679	11.7537	15.1119	16.9776	18.8433	22.9478	26.1194	29.291	41.0448	44.9627
gite_bretagne	9	France			pink	n	12345	dead	0	1.55	0.6	1	1.2	1.1	1.75	2.95	1.75	0.8	3.5	7.6	0	1.55	1.85	2.15	3.15	3.75	4.35	5.45	6.325	7.2	10.15	11.025	11.9	12.7	14.45	16.2	23.8	0	6.51261	7.77311	9.03361	13.2353	15.7563	18.2773	22.8992	26.5756	30.2521	42.6471	46.3235
gite_bretagne	14	France			pink	n	12345	dead	0	2.2	0.75	1.25	0.8	1.35	1.35	4.2	2.1	2.1	1.35	7	0	2.2	2.575	2.95	4.2	4.6	5	6.35	7.025	7.7	11.9	12.95	14	16.1	16.775	17.45	24.45	0	8.99796	10.5317	12.0654	17.1779	18.8139	20.4499	25.9714	28.7321	31.4928	48.6708	52.9652
gite_bretagne	16	France			pink	n	12345	dead	0	5.45	0.85	1	1.8	1.4	1.15	3.15	3.3	1.65	3.2	10.85	0	5.45	5.875	6.3	7.3	8.2	9.1	10.5	11.075	11.65	14.8	16.45	18.1	19.75	21.35	22.95	33.8	0	16.1243	17.3817	18.6391	21.5976	24.2604	26.9231	31.0651	32.7663	34.4675	43.787	48.6686
gite_bretagne	18	France			pink	n	12345	dead	0	1	0.45	0.85	0.8	0.95	1.35	2	1.65	1.85	2.05	5.85	0	1	1.225	1.45	2.3	2.7	3.1	4.05	4.725	5.4	7.4	8.225	9.05	10.9	11.925	12.95	18.8	0	5.31915	6.51596	7.71277	12.234	14.3617	16.4894	21.5426	25.133	28.7234	39.3617	43.75
gite_bretagne	1	France			pink	n	00300	dead	0	NA	NA	NA	NA	3.95	2.4	NA	NA	NA	NA	17.7	0	NA	NA	NA	NA	NA	NA	3.95	5.15	6.35	NA	NA	NA	NA	NA	NA	24.05	0	NA	NA	NA	NA	NA	NA	16.4241	21.4137	26.4033	NA	NA
gite_bretagne	3	France			pink	n	00300	dead	0	NA	NA	NA	NA	5.15	2.6	NA	NA	NA	NA	17	0	NA	NA	NA	NA	NA	NA	5.15	6.45	7.75	NA	NA	NA	NA	NA	NA	24.75	0	NA	NA	NA	NA	NA	NA	20.8081	26.0606	31.3131	NA	NA
gite_bretagne	5	France			pink	n	00300	dead	0	NA	NA	NA	NA	5.55	2	NA	NA	NA	NA	17.8	0	NA	NA	NA	NA	NA	NA	5.55	6.55	7.55	NA	NA	NA	NA	NA	NA	25.35	0	NA	NA	NA	NA	NA	NA	21.8935	25.8383	29.783	NA	NA
gite_bretagne	15	France			pink	n	00300	dead	0	NA	NA	NA	NA	5.1	1.85	NA	NA	NA	NA	13.65	0	NA	NA	NA	NA	NA	NA	5.1	6.025	6.95	NA	NA	NA	NA	NA	NA	20.6	0	NA	NA	NA	NA	NA	NA	24.7573	29.2476	33.7379	NA	NA
gite_bretagne	17	France			pink	n	00300	dead	0	NA	NA	NA	NA	5.6	1.65	NA	NA	NA	NA	16.45	0	NA	NA	NA	NA	NA	NA	5.6	6.425	7.25	NA	NA	NA	NA	NA	NA	23.7	0	NA	NA	NA	NA	NA	NA	23.6287	27.1097	30.5907	NA	NA
PortsT	18	England			yellow	n	12345	dead	0	1.1	1.55	1	0.75	1.4	1.6	1.6	1.35	1.8	2.1	8.85	0	1.1	1.875	2.65	3.65	4.025	4.4	5.8	6.6	7.4	9	9.675	10.35	12.15	13.2	14.25	23.1	0	4.7619	8.11688	11.4719	15.8009	17.4242	19.0476	25.1082	28.5714	32.0346	38.961	41.8831
PortsT	19	England			yellow	n	12345	dead	0	1.35	0.8	1	1	1.2	1.35	2	2.25	2	3.1	4.4	0	1.35	1.75	2.15	3.15	3.65	4.15	5.35	6.025	6.7	8.7	9.825	10.95	12.95	14.5	16.05	20.45	0	6.60147	8.55746	10.5134	15.4034	17.8484	20.2934	26.1614	29.4621	32.7628	42.5428	48.044
PortsT	21	England			yellow	n	12345	dead	0	1.35	0.8	0.95	1	1.35	0.85	1.65	1.75	2	1.1	6.75	0	1.35	1.75	2.15	3.1	3.6	4.1	5.45	5.875	6.3	7.95	8.825	9.7	11.7	12.25	12.8	19.55	0	6.90537	8.95141	10.9974	15.8568	18.4143	20.9719	27.8772	30.0512	32.2251	40.665	45.1407
PortsT	22	England			yellow	n	12345	dead	0	1.75	0.9	0.55	1.6	1.35	1.35	2.2	3.35	1.3	3.8	6.15	0	1.75	2.2	2.65	3.2	4	4.8	6.15	6.825	7.5	9.7	11.375	13.05	14.35	16.25	18.15	24.3	0	7.20165	9.0535	10.9053	13.1687	16.4609	19.7531	25.3086	28.0864	30.8642	39.9177	46.8107
Ros_2	7	Denmark	55.6597	12.0473	yellow	n	1.345	dead	0	1.7	0.45	1.35	0.6	1.2	1.65	1.85	1.85	1.7	1.1	8.95	0	1.7	1.925	2.15	3.5	3.8	4.1	5.3	6.125	6.95	8.8	9.725	10.65	12.35	12.9	13.45	22.4	0	7.58929	8.59375	9.59821	15.625	16.9643	18.3036	23.6607	27.3438	31.0268	39.2857	43.4152
Ros_2	8	Denmark	55.6597	12.0473	yellow	n	12345	dead	0	1.25	1.05	1.05	1.1	1	1.3	1.35	2.25	1.3	2.1	8.1	0	1.25	1.775	2.3	3.35	3.9	4.45	5.45	6.1	6.75	8.1	9.225	10.35	11.65	12.7	13.75	21.85	0	5.72082	8.12357	10.5263	15.3318	17.849	20.3661	24.9428	27.9176	30.8924	37.0709	42.2197
Ros_2	9	Denmark	55.6597	12.0473	yellow	n	12345	dead	0	1.15	0.95	0.55	0.75	1.3	1.75	1.15	2.1	0.65	3	9.45	0	1.15	1.625	2.1	2.65	3.025	3.4	4.7	5.575	6.45	7.6	8.65	9.7	10.35	11.85	13.35	22.8	0	5.04386	7.12719	9.21053	11.6228	13.2675	14.9123	20.614	24.4518	28.2895	33.3333	37.9386
Ros_2	10	Denmark	55.6597	12.0473	yellow	n	12345	dead	0	1.85	0.65	0.75	0.75	1.1	1.5	1.35	1.75	1.65	2.7	7.7	0	1.85	2.175	2.5	3.25	3.625	4	5.1	5.85	6.6	7.95	8.825	9.7	11.35	12.7	14.05	21.75	0	8.50575	10	11.4943	14.9425	16.6667	18.3908	23.4483	26.8966	30.3448	36.5517	40.5747
Ros_2	14	Denmark	55.6597	12.0473	yellow	n	12345	dead	0	1.8	0.55	0.5	1.4	0.75	1.35	1.2	2.85	1.25	1.75	8.9	0	1.8	2.075	2.35	2.85	3.55	4.25	5	5.675	6.35	7.55	8.975	10.4	11.65	12.525	13.4	22.3	0	8.07175	9.30493	10.5381	12.7803	15.9193	19.0583	22.4215	25.4484	28.4753	33.8565	40.2466
Ros_2	15	Denmark	55.6597	12.0473	yellow	n	12345	dead	0	1.55	0.7	0.7	1	1.3	1.4	2.45	1.85	1.75	2	7.45	0	1.55	1.9	2.25	2.95	3.45	3.95	5.25	5.95	6.65	9.1	10.025	10.95	12.7	13.7	14.7	22.15	0	6.99774	8.57788	10.158	13.3183	15.5756	17.833	23.702	26.8623	30.0226	41.0835	45.2596
Sco_inv_1	1	Scotland	57.28	2.37056	yellow	n	12345	dead	0	1.15	0.7	0.5	0.5	1.2	1.65	1.9	1.95	1.05	2.5	5.95	0	1.15	1.5	1.85	2.35	2.6	2.85	4.05	4.875	5.7	7.6	8.575	9.55	10.6	11.85	13.1	19.05	0	6.03675	7.87402	9.71129	12.336	13.6483	14.9606	21.2598	25.5906	29.9213	39.895	45.0131
Sco_inv_1	2	Scotland	57.28	2.37056	yellow	n	12345	dead	0	0.9	0.8	0.65	1.2	0.8	1.25	1.15	1.55	1.6	2.15	6.4	0	0.9	1.3	1.7	2.35	2.95	3.55	4.35	4.975	5.6	6.75	7.525	8.3	9.9	10.975	12.05	18.45	0	4.87805	7.04607	9.21409	12.7371	15.9892	19.2412	23.5772	26.9648	30.3523	36.5854	40.7859
Sco_inv_1	3	Scotland	57.28	2.37056	yellow	n	12345	dead	0	0.65	0.8	0.5	1.2	0.95	1.75	1.3	2.55	0.9	2.2	7.1	0	0.65	1.05	1.45	1.95	2.55	3.15	4.1	4.975	5.85	7.15	8.425	9.7	10.6	11.7	12.8	19.9	0	3.26633	5.27638	7.28643	9.79899	12.8141	15.8291	20.603	25	29.397	35.9296	42.3367
Sco_inv_1	4	Scotland	57.28	2.37056	yellow	n	12345	dead	0	1.45	0.7	0.7	1.2	1	1.35	1.05	2.4	2.2	2.65	5.55	0	1.45	1.8	2.15	2.85	3.45	4.05	5.05	5.725	6.4	7.45	8.65	9.85	12.05	13.375	14.7	20.25	0	7.16049	8.88889	10.6173	14.0741	17.037	20	24.9383	28.2716	31.6049	36.7901	42.716
Sco_inv_1	5	Scotland	57.28	2.37056	yellow	n	12345	dead	0	1.15	0.85	0.75	0.6	1.3	1.2	1.65	1.85	1.35	3.65	5.15	0	1.15	1.575	2	2.75	3.05	3.35	4.65	5.25	5.85	7.5	8.425	9.35	10.7	12.525	14.35	19.5	0	5.89744	8.07692	10.2564	14.1026	15.641	17.1795	23.8462	26.9231	30	38.4615	43.2051
Sco_inv_1	6	Scotland	57.28	2.37056	yellow	n	12345	dead	0	1.35	0.7	1.05	0.5	1.6	1.2	1.75	1.25	2	1.65	5.45	0	1.35	1.7	2.05	3.1	3.35	3.6	5.2	5.8	6.4	8.15	8.775	9.4	11.4	12.225	13.05	18.5	0	7.2973	9.18919	11.0811	16.7568	18.1081	19.4595	28.1081	31.3514	34.5946	44.0541	47.4324
Sco_inv_1	7	Scotland	57.28	2.37056	yellow	n	12345	dead	0	1.5	0.5	1	0.55	1.5	1.2	1.8	1.6	2.55	1.5	4.4	0	1.5	1.75	2	3	3.275	3.55	5.05	5.65	6.25	8.05	8.85	9.65	12.2	12.95	13.7	18.1	0	8.28729	9.66851	11.0497	16.5746	18.0939	19.6133	27.9006	31.2155	34.5304	44.4751	48.895
Sco_inv_1	8	Scotland	57.28	2.37056	yellow	n	12345	dead	0	1.25	0.65	0.85	0.65	1	0.85	2.05	1.5	1.3	1.7	6.8	0	1.25	1.575	1.9	2.75	3.075	3.4	4.4	4.825	5.25	7.3	8.05	8.8	10.1	10.95	11.8	18.6	0	6.72043	8.46774	10.2151	14.7849	16.5323	18.2796	23.6559	25.9409	28.2258	39.2473	43.2796
Sco_inv_1	9	Scotland	57.28	2.37056	yellow	n	12345	dead	0	1.35	0.6	0.85	0.8	0.6	2.15	1.1	2.7	0.8	1.9	7.85	0	1.35	1.65	1.95	2.8	3.2	3.6	4.2	5.275	6.35	7.45	8.8	10.15	10.95	11.9	12.85	20.7	0	6.52174	7.97101	9.42029	13.5266	15.4589	17.3913	20.2899	25.4831	30.6763	35.9903	42.5121
Sco_inv_1	10	Scotland	57.28	2.37056	yellow	n	12345	dead	0	1.6	0.65	0.7	0.5	1.1	1.85	1.2	2	1.1	2.2	6.5	0	1.6	1.925	2.25	2.95	3.2	3.45	4.55	5.475	6.4	7.6	8.6	9.6	10.7	11.8	12.9	19.4	0	8.24742	9.92268	11.5979	15.2062	16.4948	17.7835	23.4536	28.2216	32.9897	39.1753	44.3299
Sco_inv_1	11	Scotland	57.28	2.37056	yellow	n	12345	dead	0	1.35	0.8	0.8	0.8	0.75	1.1	1.4	2.45	1.3	3.3	5.15	0	1.35	1.75	2.15	2.95	3.35	3.75	4.5	5.05	5.6	7	8.225	9.45	10.75	12.4	14.05	19.2	0	7.03125	9.11458	11.1979	15.3646	17.4479	19.5312	23.4375	26.3021	29.1667	36.4583	42.8385
Sco_inv_1	12	Scotland	57.28	2.37056	yellow	n	12345	dead	0	0.9	0.7	0.75	0.75	1.2	1.35	2.2	1.8	2.1	1.4	5.5	0	0.9	1.25	1.6	2.35	2.725	3.1	4.3	4.975	5.65	7.85	8.75	9.65	11.75	12.45	13.15	18.65	0	4.82574	6.70241	8.57909	12.6005	14.6113	16.622	23.0563	26.6756	30.2949	42.0912	46.9169
Sco_inv_1	13	Scotland	57.28	2.37056	yellow	n	12345	dead	0	1.3	0.85	1.5	0.8	0.75	1.45	1.6	2.3	1.55	2.6	5	0	1.3	1.725	2.15	3.65	4.05	4.45	5.2	5.925	6.65	8.25	9.4	10.55	12.1	13.4	14.7	19.7	0	6.59898	8.75635	10.9137	18.5279	20.5584	22.5888	26.3959	30.0761	33.7563	41.8782	47.7157
Sco_inv_1	14	Scotland	57.28	2.37056	yellow	n	12345	dead	0	0.75	0.65	0.85	0.65	1	1.2	1.5	1.95	1.95	2.3	6.65	0	0.75	1.075	1.4	2.25	2.575	2.9	3.9	4.5	5.1	6.6	7.575	8.55	10.5	11.65	12.8	19.45	0	3.85604	5.52699	7.19794	11.5681	13.2391	14.91	20.0514	23.1362	26.2211	33.9332	38.946
Sco_inv_1	15	Scotland	57.28	2.37056	yellow	n	12345	dead	0	1.3	0.55	0.65	0.5	1	0.85	1.8	1.4	1.45	1.85	4.55	0	1.3	1.575	1.85	2.5	2.75	3	4	4.425	4.85	6.65	7.35	8.05	9.5	10.425	11.35	15.9	0	8.1761	9.90566	11.6352	15.7233	17.2956	18.8679	25.1572	27.8302	30.5031	41.8239	46.2264
Sco_inv_1	16	Scotland	57.28	2.37056	yellow	n	12345	dead	0	1.1	0.65	0.75	0.55	0.8	1.6	1.55	2.15	1.85	2.15	3.9	0	1.1	1.425	1.75	2.5	2.775	3.05	3.85	4.65	5.45	7	8.075	9.15	11	12.075	13.15	17.05	0	6.45161	8.35777	10.2639	14.6628	16.2757	17.8886	22.5806	27.2727	31.9648	41.0557	47.3607
Sco_inv_1	17	Scotland	57.28	2.37056	yellow	n	12345	dead	0	1.2	0.75	0.65	0.45	1.2	1	1.6	1.65	1.5	1.65	6.35	0	1.2	1.575	1.95	2.6	2.825	3.05	4.25	4.75	5.25	6.85	7.675	8.5	10	10.825	11.65	18	0	6.66667	8.75	10.8333	14.4444	15.6944	16.9444	23.6111	26.3889	29.1667	38.0556	42.6389
Sco_inv_1	18	Scotland	57.28	2.37056	yellow	n	12345	dead	0	1.2	0.75	0.95	0.6	1	1.4	2.2	1.95	1.35	1.8	5.25	0	1.2	1.575	1.95	2.9	3.2	3.5	4.5	5.2	5.9	8.1	9.075	10.05	11.4	12.3	13.2	18.45	0	6.50407	8.53659	10.5691	15.7182	17.3442	18.9702	24.3902	28.1843	31.9783	43.9024	49.187
Sco_inv_1	19	Scotland	57.28	2.37056	yellow	n	12345	dead	0	0.75	0.45	0.6	0.4	1.55	1.25	1.5	2.35	1.3	1.75	5.05	0	0.75	0.975	1.2	1.8	2	2.2	3.75	4.375	5	6.5	7.675	8.85	10.15	11.025	11.9	16.95	0	4.42478	5.75221	7.07965	10.6195	11.7994	12.9794	22.1239	25.8112	29.4985	38.3481	45.2802
Sco_inv_1	20	Scotland	57.28	2.37056	yellow	n	12345	dead	0	1.45	0.5	0.75	0.9	1.05	0.95	1.45	2.4	1.2	2	5.35	0	1.45	1.7	1.95	2.7	3.15	3.6	4.65	5.125	5.6	7.05	8.25	9.45	10.65	11.65	12.65	18	0	8.05556	9.44444	10.8333	15	17.5	20	25.8333	28.4722	31.1111	39.1667	45.8333
Sco_inv_1	22	Scotland	57.28	2.37056	yellow	n	12345	dead	0	1.1	0.7	1.2	0.75	0.8	1.2	1.45	1.75	2.3	1.65	5.95	0	1.1	1.45	1.8	3	3.375	3.75	4.55	5.15	5.75	7.2	8.075	8.95	11.25	12.075	12.9	18.85	0	5.83554	7.69231	9.54907	15.9151	17.9045	19.8939	24.1379	27.321	30.504	38.1963	42.8382
Sco_inv_1	23	Scotland	57.28	2.37056	yellow	n	12345	dead	0	1.1	0.65	0.65	1.1	0.6	1.35	1.15	2.35	1	2.15	5.85	0	1.1	1.425	1.75	2.4	2.95	3.5	4.1	4.775	5.45	6.6	7.775	8.95	9.95	11.025	12.1	17.95	0	6.12813	7.93872	9.7493	13.3705	16.4345	19.4986	22.8412	26.6017	30.3621	36.7688	43.3148
Sco_inv_1	21	Scotland	57.28	2.37056	yellow	n	10345	dead	0	0.75	0.95	NA	NA	2.45	1	1.6	1.55	1.2	1.7	6.6	0	0.75	1.225	1.7	NA	NA	NA	4.15	4.65	5.15	6.75	7.525	8.3	9.5	10.35	11.2	17.8	0	4.21348	6.88202	9.55056	NA	NA	NA	23.3146	26.1236	28.9326	37.9213	42.2753
Sco_scal	8	Scotland	58.6107	-3.55219	yellow	n	12345	dead	0	1.65	0.75	1.2	1	1.15	1.3	1.25	1.5	1.05	2.15	8.35	0	1.65	2.025	2.4	3.6	4.1	4.6	5.75	6.4	7.05	8.3	9.05	9.8	10.85	11.925	13	21.35	0	7.72834	9.48478	11.2412	16.8618	19.2037	21.5457	26.9321	29.9766	33.0211	38.8759	42.3888
Sco_scal	9	Scotland	58.6107	-3.55219	yellow	n	12345	dead	0	1.75	1.1	0.9	1.1	0.8	1.9	1.25	2.05	1.4	2.8	7.2	0	1.75	2.3	2.85	3.75	4.3	4.85	5.65	6.6	7.55	8.8	9.825	10.85	12.25	13.65	15.05	22.25	0	7.86517	10.3371	12.809	16.8539	19.3258	21.7978	25.3933	29.6629	33.9326	39.5506	44.1573
Sco_scal	10	Scotland	58.6107	-3.55219	yellow	n	12345	dead	0	1.35	0.8	0.8	0.8	1.15	0.1	1.7	2.1	1.6	1.45	5.3	0	1.35	1.75	2.15	2.95	3.35	3.75	4.9	4.95	5	6.7	7.75	8.8	10.4	11.125	11.85	17.15	0	7.87172	10.2041	12.5364	17.2012	19.5335	21.8659	28.5714	28.863	29.1545	39.0671	45.1895
Sco_scal	14	Scotland	58.6107	-3.55219	yellow	n	12345	dead	0	1.4	0.5	0.4	0.75	0.55	1.5	1.5	1.5	1.1	1.65	4.05	0	1.4	1.65	1.9	2.3	2.675	3.05	3.6	4.35	5.1	6.6	7.35	8.1	9.2	10.025	10.85	14.9	0	9.39597	11.0738	12.7517	15.4362	17.953	20.4698	24.1611	29.1946	34.2282	44.2953	49.3289
Swe_fai1	13	Sweden			yellow	n	12345	dead	0	1.2	0.9	1.2	0.85	1.2	1.6	2	2.15	2.55	1.75	7.15	0	1.2	1.65	2.1	3.3	3.725	4.15	5.35	6.15	6.95	8.95	10.025	11.1	13.65	14.525	15.4	22.55	0	5.32151	7.31707	9.31264	14.6341	16.5188	18.4035	23.7251	27.2727	30.8204	39.6896	44.4568
Swe_fai1	14	Sweden			yellow	n	12345	dead	0	1.5	0.75	0.65	1.55	0.65	1.45	1.2	2.05	1.55	2.7	5.75	0	1.5	1.875	2.25	2.9	3.675	4.45	5.1	5.825	6.55	7.75	8.775	9.8	11.35	12.7	14.05	19.8	0	7.57576	9.4697	11.3636	14.6465	18.5606	22.4747	25.7576	29.4192	33.0808	39.1414	44.3182
Swe_fai1	4	Sweden			yellow	n	10305	dead	0	1.35	0.45	NA	NA	3.2	1.35	NA	NA	5.25	1.3	7.05	0	1.35	1.575	1.8	NA	NA	NA	5	5.675	6.35	NA	NA	NA	11.6	12.25	12.9	19.95	0	6.76692	7.89474	9.02256	NA	NA	NA	25.0627	28.4461	31.8296	NA	NA
Switz_chur_1	22	Switzerland	46.8625	9.53778	yellow	n	10305	dead	0	1.6	0.85	NA	NA	2.2	2	NA	NA	5.75	2.9	6.5	0	1.6	2.025	2.45	NA	NA	NA	4.65	5.65	6.65	NA	NA	NA	12.4	13.85	15.3	21.8	0	7.33945	9.28899	11.2385	NA	NA	NA	21.3303	25.9174	30.5046	NA	NA
Switz_chur_2	15	Switzerland	46.8625	9.53778	yellow	n	12345	dead	0	3.6	0.8	1.1	1.35	1.1	1.5	2	2.95	1.35	2.6	10.1	0	3.6	4	4.4	5.5	6.175	6.85	7.95	8.7	9.45	11.45	12.925	14.4	15.75	17.05	18.35	28.45	0	12.6538	14.0598	15.4657	19.3322	21.7047	24.0773	27.9438	30.58	33.2162	40.246	45.4306
Switz_chur_2	16	Switzerland	46.8625	9.53778	yellow	n	12345	dead	0	3.55	0.6	1.4	1.3	1.45	1.1	2.6	2.4	0.3	2.6	12	0	3.55	3.85	4.15	5.55	6.2	6.85	8.3	8.85	9.4	12	13.2	14.4	14.7	16	17.3	29.3	0	12.116	13.1399	14.1638	18.942	21.1604	23.3788	28.3276	30.2048	32.0819	40.9556	45.0512
Switz_chur_2	42	Switzerland	46.8625	9.53778	yellow	n	12345	dead	0	4	0.6	1.5	1	1.65	1.6	3	2	2.1	2.3	9.35	0	4	4.3	4.6	6.1	6.6	7.1	8.75	9.55	10.35	13.35	14.35	15.35	17.45	18.6	19.75	29.1	0	13.7457	14.7766	15.8076	20.9622	22.6804	24.3986	30.0687	32.8179	35.567	45.8763	49.3127
Switz_chur_2	20	Switzerland	46.8625	9.53778	yellow	n	10305	dead	0	3	0.6	NA	NA	3.3	0.75	NA	NA	5.1	2	9.4	0	3	3.3	3.6	NA	NA	NA	6.9	7.275	7.65	NA	NA	NA	12.75	13.75	14.75	24.15	0	12.4224	13.6646	14.9068	NA	NA	NA	28.5714	30.1242	31.677	NA	NA
Switz_chur_2	8	Switzerland	46.8625	9.53778	pink	n	00345	dead	0	NA	NA	NA	NA	5.8	1.35	2.65	3.1	0.3	3.5	9.1	0	NA	NA	NA	NA	NA	NA	5.8	6.475	7.15	9.8	11.35	12.9	13.2	14.95	16.7	25.8	0	NA	NA	NA	NA	NA	NA	22.4806	25.0969	27.7132	37.9845	43.9922
Switz_chur_2	17	Switzerland	46.8625	9.53778	yellow	n	340	dead	0	NA	NA	NA	NA	6.3	2.7	1	0.7	NA	NA	14.8	0	NA	NA	NA	NA	NA	NA	6.3	7.65	9	10	10.35	10.7	NA	NA	NA	25.5	0	NA	NA	NA	NA	NA	NA	24.7059	30	35.2941	39.2157	40.5882
Switz_chur_2	18	Switzerland	46.8625	9.53778	yellow	n	1.25	dead	0	NA	NA	NA	NA	7.3	1.9	NA	NA	NA	NA	22.5	0	NA	NA	NA	NA	NA	NA	7.3	8.25	9.2	NA	NA	NA	NA	NA	NA	31.7	0	NA	NA	NA	NA	NA	NA	23.0284	26.0252	29.0221	NA	NA
Switz_chur_2	19	Switzerland	46.8625	9.53778	yellow	n	00300	dead	0	NA	NA	NA	NA	8.5	1.7	NA	NA	NA	NA	20	0	NA	NA	NA	NA	NA	NA	8.5	9.35	10.2	NA	NA	NA	NA	NA	NA	30.2	0	NA	NA	NA	NA	NA	NA	28.1457	30.9603	33.7748	NA	NA
Switz_chur_3	2	Switzerland	46.8452	9.53651	yellow	n	12345	dead	0	1.45	1.15	0.65	1.2	1	1.55	1.95	2.7	0.7	2.9	6	0	1.45	2.025	2.6	3.25	3.85	4.45	5.45	6.225	7	8.95	10.3	11.65	12.35	13.8	15.25	21.25	0	6.82353	9.52941	12.2353	15.2941	18.1176	20.9412	25.6471	29.2941	32.9412	42.1176	48.4706
Switz_chur_3	1	Switzerland	46.8452	9.53651	yellow	n	10345	dead	0	1.1	0.6	NA	NA	2.95	0.9	2.7	1.15	2.45	0.6	8.15	0	1.1	1.4	1.7	NA	NA	NA	4.65	5.1	5.55	8.25	8.825	9.4	11.85	12.15	12.45	20.6	0	5.33981	6.79612	8.25243	NA	NA	NA	22.5728	24.7573	26.9417	40.0485	42.8398
Switz_chur_3	4	Switzerland	46.8452	9.53651	yellow	n	10300	dead	0	1.5	0.95	NA	NA	2.95	15.65	NA	NA	NA	NA	11	0	1.5	1.975	2.45	NA	NA	NA	5.4	13.225	21.05	NA	NA	NA	NA	NA	NA	32.05	0	4.68019	6.16225	7.64431	NA	NA	NA	16.8487	41.2637	65.6786	NA	NA
Switz_chur_3	10	Switzerland	46.8452	9.53651	yellow	n	00300	dead	0	NA	NA	NA	NA	5.75	1.6	NA	NA	NA	NA	15.9	0	NA	NA	NA	NA	NA	NA	5.75	6.55	7.35	NA	NA	NA	NA	NA	NA	23.25	0	NA	NA	NA	NA	NA	NA	24.7312	28.172	31.6129	NA	NA
Switz_chur_4	8	Switzerland	46.8625	9.53778	yellow	n	12345	dead	0	1.3	0.55	1.4	0.75	1.15	1.2	1.45	1.65	2.95	1.6	7	0	1.3	1.575	1.85	3.25	3.625	4	5.15	5.75	6.35	7.8	8.625	9.45	12.4	13.2	14	21	0	6.19048	7.5	8.80952	15.4762	17.2619	19.0476	24.5238	27.381	30.2381	37.1429	41.0714
Switz_chur_4	9	Switzerland	46.8625	9.53778	yellow	n	12345	dead	0	1.35	0.8	0.95	0.85	1.35	1.5	1.95	2.6	1.55	2.2	6.85	0	1.35	1.75	2.15	3.1	3.525	3.95	5.3	6.05	6.8	8.75	10.05	11.35	12.9	14	15.1	21.95	0	6.15034	7.97267	9.79499	14.123	16.0592	17.9954	24.1458	27.5626	30.9795	39.8633	45.7859
Switz_chur_4	10	Switzerland	46.8625	9.53778	yellow	n	12345	dead	0	1.15	0.7	0.95	0.75	1.1	1	1.9	2.45	1.8	1.9	7.95	0	1.15	1.5	1.85	2.8	3.175	3.55	4.65	5.15	5.65	7.55	8.775	10	11.8	12.75	13.7	21.65	0	5.31178	6.92841	8.54503	12.933	14.6651	16.3972	21.4781	23.7875	26.097	34.873	40.5312
Switz_chur_4	1	Switzerland	46.8625	9.53778	yellow	n	10305	dead	0	1.55	0.65	NA	NA	3.9	1.6	NA	NA	7.65	1.75	7.4	0	1.55	1.875	2.2	NA	NA	NA	6.1	6.9	7.7	NA	NA	NA	15.35	16.225	17.1	24.5	0	6.32653	7.65306	8.97959	NA	NA	NA	24.898	28.1633	31.4286	NA	NA
Switz_chur_4	2	Switzerland	46.8625	9.53778	yellow	n	00345	dead	0	NA	NA	NA	NA	4.65	0.95	1.9	1.45	2.3	1	9	0	NA	NA	NA	NA	NA	NA	4.65	5.125	5.6	7.5	8.225	8.95	11.25	11.75	12.25	21.25	0	NA	NA	NA	NA	NA	NA	21.8824	24.1176	26.3529	35.2941	38.7059
Switz_chur_4	3	Switzerland	46.8625	9.53778	yellow	n	00345	dead	0	NA	NA	NA	NA	5.5	1	2.3	1.25	1.75	2.15	7.9	0	NA	NA	NA	NA	NA	NA	5.5	6	6.5	8.8	9.425	10.05	11.8	12.875	13.95	21.85	0	NA	NA	NA	NA	NA	NA	25.1716	27.46	29.7483	40.2746	43.135
Switz_chur_4	4	Switzerland	46.8625	9.53778	yellow	n	00345	dead	0	NA	NA	NA	NA	5.95	1.3	2.3	0.8	3.15	1.15	9.05	0	NA	NA	NA	NA	NA	NA	5.95	6.6	7.25	9.55	9.95	10.35	13.5	14.075	14.65	23.7	0	NA	NA	NA	NA	NA	NA	25.1055	27.8481	30.5907	40.2954	41.9831
Switz_chur_4	5	Switzerland	46.8625	9.53778	yellow	n	00345	dead	0	NA	NA	NA	NA	4.4	1.25	1.65	1.3	2.5	2	6.25	0	NA	NA	NA	NA	NA	NA	4.4	5.025	5.65	7.3	7.95	8.6	11.1	12.1	13.1	19.35	0	NA	NA	NA	NA	NA	NA	22.739	25.969	29.199	37.7261	41.0853
Switz_chur_4	6	Switzerland	46.8625	9.53778	yellow	n	00345	dead	0	NA	NA	NA	NA	4.9	1.4	2.45	2.3	1.7	1.4	6.7	0	NA	NA	NA	NA	NA	NA	4.9	5.6	6.3	8.75	9.9	11.05	12.75	13.45	14.15	20.85	0	NA	NA	NA	NA	NA	NA	23.5012	26.8585	30.2158	41.9664	47.482
Switz_chur_4	11	Switzerland	46.8625	9.53778	yellow	n	00345	dead	0	NA	NA	NA	NA	5	1.2	2.1	1.3	2.6	1.65	8.45	0	NA	NA	NA	NA	NA	NA	5	5.6	6.2	8.3	8.95	9.6	12.2	13.025	13.85	22.3	0	NA	NA	NA	NA	NA	NA	22.4215	25.1121	27.8027	37.2197	40.1345
Switz_chur_5	2	Switzerland	46.8625	9.53778	pink	n	12345	dead	0	2.3	0.55	1.1	1.3	1.6	1.6	3	2.9	2.1	3.55	9.05	0	2.3	2.575	2.85	3.95	4.6	5.25	6.85	7.65	8.45	11.45	12.9	14.35	16.45	18.225	20	29.05	0	7.91738	8.86403	9.81067	13.5972	15.8348	18.0723	23.58	26.3339	29.0878	39.4148	44.4062
Switz_chur_5	1	Switzerland	46.8625	9.53778	yellow	n	123(45)	dead	0	2.2	0.7	0.35	1.85	0.85	1.65	1.65	6.7	NA	NA	8.4	0	2.2	2.55	2.9	3.25	4.175	5.1	5.95	6.775	7.6	9.25	12.6	15.95	NA	NA	NA	24.35	0	9.03491	10.4723	11.9097	13.347	17.1458	20.9446	24.4353	27.8234	31.2115	37.9877	51.7454
Switz_malix_1	1	Switzerland	46.8148	9.53252	yellow	n	12345	dead	0	1.35	0.8	0.85	0.85	1.4	1.15	2.25	2.45	0.95	3.35	6.9	0	1.35	1.75	2.15	3	3.425	3.85	5.25	5.825	6.4	8.65	9.875	11.1	12.05	13.725	15.4	22.3	0	6.05381	7.84753	9.64126	13.4529	15.3587	17.2646	23.5426	26.1211	28.6996	38.7892	44.2825
Switz_malix_1	2	Switzerland	46.8148	9.53252	yellow	n	12345	dead	0	1.45	1.1	1.15	0.6	0.8	1.1	1.25	1.6	1.9	2.3	7.6	0	1.45	2	2.55	3.7	4	4.3	5.1	5.65	6.2	7.45	8.25	9.05	10.95	12.1	13.25	20.85	0	6.95444	9.59233	12.2302	17.7458	19.1847	20.6235	24.4604	27.0983	29.7362	35.7314	39.5683
Switz_malix_1	3	Switzerland	46.8148	9.53252	yellow	n	12345	dead	0	1.55	0.9	0.75	1.45	1	1.5	1.35	2.75	1.15	3	7.35	0	1.55	2	2.45	3.2	3.925	4.65	5.65	6.4	7.15	8.5	9.875	11.25	12.4	13.9	15.4	22.75	0	6.81319	8.79121	10.7692	14.0659	17.2527	20.4396	24.8352	28.1319	31.4286	37.3626	43.4066
Switz_malix_1	4	Switzerland	46.8148	9.53252	yellow	n	12345	dead	0	1.65	1.25	0.65	1.1	1.25	1.55	1.4	2.55	0.7	2.45	8.1	0	1.65	2.275	2.9	3.55	4.1	4.65	5.9	6.675	7.45	8.85	10.125	11.4	12.1	13.325	14.55	22.65	0	7.28477	10.0442	12.8035	15.6733	18.1015	20.5298	26.0486	29.4702	32.8918	39.0728	44.702
Switz_malix_1	5	Switzerland	46.8148	9.53252	yellow	n	12345	dead	0	0.9	1.1	0.75	1	0.75	1.1	1.5	2.35	1.65	2.3	7.35	0	0.9	1.45	2	2.75	3.25	3.75	4.5	5.05	5.6	7.1	8.275	9.45	11.1	12.25	13.4	20.75	0	4.33735	6.98795	9.63855	13.253	15.6627	18.0723	21.6867	24.3373	26.988	34.2169	39.8795
Switz_malix_1	6	Switzerland	46.8148	9.53252	yellow	n	12345	dead	0	1.15	1.15	0.8	1.35	0.75	1.15	1.15	2.1	1.6	2.4	9.15	0	1.15	1.725	2.3	3.1	3.775	4.45	5.2	5.775	6.35	7.5	8.55	9.6	11.2	12.4	13.6	22.75	0	5.05495	7.58242	10.1099	13.6264	16.5934	19.5604	22.8571	25.3846	27.9121	32.967	37.5824
Switz_malix_1	8	Switzerland	46.8148	9.53252	yellow	n	12345	dead	0	1.25	1	0.75	1.4	0.65	1.25	1.65	2.65	1.2	2.6	7.1	0	1.25	1.75	2.25	3	3.7	4.4	5.05	5.675	6.3	7.95	9.275	10.6	11.8	13.1	14.4	21.5	0	5.81395	8.13953	10.4651	13.9535	17.2093	20.4651	23.4884	26.3953	29.3023	36.9767	43.1395
Switz_malix_1	9	Switzerland	46.8148	9.53252	yellow	n	12345	dead	0	1.6	1.1	0.7	0.95	0.8	0.6	1.35	2.2	0.65	2.65	9	0	1.6	2.15	2.7	3.4	3.875	4.35	5.15	5.45	5.75	7.1	8.2	9.3	9.95	11.275	12.6	21.6	0	7.40741	9.9537	12.5	15.7407	17.9398	20.1389	23.8426	25.2315	26.6204	32.8704	37.963
Switz_malix_1	10	Switzerland	46.8148	9.53252	yellow	n	12345	dead	0	1.35	1.1	0.75	1.55	0.65	1.1	1.05	3.4	1.35	2.1	7.4	0	1.35	1.9	2.45	3.2	3.975	4.75	5.4	5.95	6.5	7.55	9.25	10.95	12.3	13.35	14.4	21.8	0	6.19266	8.7156	11.2385	14.6789	18.2339	21.789	24.7706	27.2936	29.8165	34.633	42.4312
Switz_malix_1	11	Switzerland	46.8148	9.53252	yellow	n	12345	dead	0	1.25	0.8	1.1	0.95	1.35	1.15	2.25	2.2	1.6	1.9	6.3	0	1.25	1.65	2.05	3.15	3.625	4.1	5.45	6.025	6.6	8.85	9.95	11.05	12.65	13.6	14.55	20.85	0	5.9952	7.91367	9.83213	15.1079	17.3861	19.6643	26.1391	28.8969	31.6547	42.446	47.7218
Switz_malix_1	12	Switzerland	46.8148	9.53252	yellow	n	12345	dead	0	1.6	1.4	0.7	0.9	0.45	1.45	2	2.3	1.2	4.65	7.75	0	1.6	2.3	3	3.7	4.15	4.6	5.05	5.775	6.5	8.5	9.65	10.8	12	14.325	16.65	24.4	0	6.55738	9.42623	12.2951	15.1639	17.0082	18.8525	20.6967	23.668	26.6393	34.8361	39.5492
Switz_malix_1	13	Switzerland	46.8148	9.53252	yellow	n	12345	dead	0	1.45	0.65	1.55	0.75	1.7	0.95	1.7	1.3	1.5	1.35	9.15	0	1.45	1.775	2.1	3.65	4.025	4.4	6.1	6.575	7.05	8.75	9.4	10.05	11.55	12.225	12.9	22.05	0	6.57596	8.04989	9.52381	16.5533	18.254	19.9546	27.6644	29.8186	31.9728	39.6825	42.6304
Switz_malix_1	14	Switzerland	46.8148	9.53252	yellow	n	12345	dead	0	1.25	0.9	0.8	1.25	0.75	1.55	0.85	2.95	1.35	2.55	7.05	0	1.25	1.7	2.15	2.95	3.575	4.2	4.95	5.725	6.5	7.35	8.825	10.3	11.65	12.925	14.2	21.25	0	5.88235	8	10.1176	13.8824	16.8235	19.7647	23.2941	26.9412	30.5882	34.5882	41.5294
Switz_malix_1	15	Switzerland	46.8148	9.53252	yellow	n	12345	dead	0	1.5	0.9	0.9	1	0.95	1.75	1.6	2.15	1.4	2.1	9.8	0	1.5	1.95	2.4	3.3	3.8	4.3	5.25	6.125	7	8.6	9.675	10.75	12.15	13.2	14.25	24.05	0	6.23701	8.10811	9.97921	13.7214	15.8004	17.8794	21.8295	25.4678	29.106	35.7588	40.2287
Switz_malix_1	16	Switzerland	46.8148	9.53252	yellow	n	12345	dead	0	1.45	0.95	1	0.65	1.1	1	0.95	2	1.2	3.1	7.35	0	1.45	1.925	2.4	3.4	3.725	4.05	5.15	5.65	6.15	7.1	8.1	9.1	10.3	11.85	13.4	20.75	0	6.98795	9.27711	11.5663	16.3855	17.9518	19.5181	24.8193	27.2289	29.6386	34.2169	39.0361
Switz_malix_1	17	Switzerland	46.8148	9.53252	yellow	n	10305	dead	0	1.4	1	NA	NA	2.05	1.95	NA	NA	4.7	2.5	7.6	0	1.4	1.9	2.4	NA	NA	NA	4.45	5.425	6.4	NA	NA	NA	11.1	12.35	13.6	21.2	0	6.60377	8.96226	11.3208	NA	NA	NA	20.9906	25.5896	30.1887	NA	NA
Switz_malix_1	1	Switzerland	46.8148	9.53252	yellow	n	00300	dead	0	NA	NA	NA	NA	6.2	1.3	NA	NA	NA	NA	16.9	0	NA	NA	NA	NA	NA	NA	6.2	6.85	7.5	NA	NA	NA	NA	NA	NA	24.4	0	NA	NA	NA	NA	NA	NA	25.4098	28.0738	30.7377	NA	NA
Switz_malix_1	18	Switzerland	46.8148	9.53252	yellow	n	00300	dead	0	NA	NA	NA	NA	4.15	1.4	NA	NA	NA	NA	15.35	0	NA	NA	NA	NA	NA	NA	4.15	4.85	5.55	NA	NA	NA	NA	NA	NA	20.9	0	NA	NA	NA	NA	NA	NA	19.8565	23.2057	26.555	NA	NA
Switz_malix_1	19	Switzerland	46.8148	9.53252	yellow	n	00300	dead	0	NA	NA	NA	NA	4.9	1.35	NA	NA	NA	NA	15	0	NA	NA	NA	NA	NA	NA	4.9	5.575	6.25	NA	NA	NA	NA	NA	NA	21.25	0	NA	NA	NA	NA	NA	NA	23.0588	26.2353	29.4118	NA	NA
Switz_malix_1	20	Switzerland	46.8148	9.53252	yellow	n	00300	dead	0	NA	NA	NA	NA	4.6	1.6	NA	NA	NA	NA	15.2	0	NA	NA	NA	NA	NA	NA	4.6	5.4	6.2	NA	NA	NA	NA	NA	NA	21.4	0	NA	NA	NA	NA	NA	NA	21.4953	25.2336	28.972	NA	NA
Switz_malix_1	21	Switzerland	46.8148	9.53252	yellow	n	00300	dead	0	NA	NA	NA	NA	4.65	1.3	NA	NA	NA	NA	13.8	0	NA	NA	NA	NA	NA	NA	4.65	5.3	5.95	NA	NA	NA	NA	NA	NA	19.75	0	NA	NA	NA	NA	NA	NA	23.5443	26.8354	30.1266	NA	NA
Switz_malix_1	22	Switzerland	46.8148	9.53252	yellow	n	00300	dead	0	NA	NA	NA	NA	4.65	1.65	NA	NA	NA	NA	14.8	0	NA	NA	NA	NA	NA	NA	4.65	5.475	6.3	NA	NA	NA	NA	NA	NA	21.1	0	NA	NA	NA	NA	NA	NA	22.0379	25.9479	29.8578	NA	NA
UPP1A	1	Sweden	59.8542	17.6361	yellow	n	12345	dead	0	1.6	1.3	0.8	0.5	1	1.4	0.8	2.2	1	1.85	8.5	0	1.6	2.25	2.9	3.7	3.95	4.2	5.2	5.9	6.6	7.4	8.5	9.6	10.6	11.525	12.45	20.95	0	7.63723	10.7399	13.8425	17.6611	18.8544	20.0477	24.821	28.1623	31.5036	35.3222	40.5728
UPP1A	2	Sweden	59.8542	17.6361	yellow	n	12345	dead	0	1.2	0.75	0.5	1.1	1.2	1.5	0.8	2.8	1.7	2	7.2	0	1.2	1.575	1.95	2.45	3	3.55	4.75	5.5	6.25	7.05	8.45	9.85	11.55	12.55	13.55	20.75	0	5.78313	7.59036	9.39759	11.8072	14.4578	17.1084	22.8916	26.506	30.1205	33.9759	40.7229
UPP1A	3	Sweden	59.8542	17.6361	yellow	n	12345	dead	0	0.3	1.25	1.1	1.7	0.9	1.5	1	3.15	0.75	2.35	9.15	0	0.3	0.925	1.55	2.65	3.5	4.35	5.25	6	6.75	7.75	9.325	10.9	11.65	12.825	14	23.15	0	1.2959	3.99568	6.69546	11.4471	15.1188	18.7905	22.6782	25.9179	29.1577	33.4773	40.2808
UPP1A	4	Sweden	59.8542	17.6361	yellow	n	12345	dead	0	0.85	1.1	1.2	1.3	1	1.5	5.9	1.85	0.5	2.2	9.3	0	0.85	1.4	1.95	3.15	3.8	4.45	5.45	6.2	6.95	12.85	13.775	14.7	15.2	16.3	17.4	26.7	0	3.18352	5.24345	7.30337	11.7978	14.2322	16.6667	20.412	23.221	26.03	48.1273	51.5918
UPP1A	5	Sweden	59.8542	17.6361	yellow	n	12345	dead	0	0.9	1.45	0.75	1	1.4	1.7	1.35	2	1.5	2.4	6.6	0	0.9	1.625	2.35	3.1	3.6	4.1	5.5	6.35	7.2	8.55	9.55	10.55	12.05	13.25	14.45	21.05	0	4.27553	7.71971	11.1639	14.7268	17.1021	19.4774	26.1283	30.1663	34.2043	40.6176	45.3682
UPP1A	6	Sweden	59.8542	17.6361	yellow	n	12345	dead	0	1.6	1	0.7	1.2	1.4	1.75	1.75	2.1	0.75	1.8	8.55	0	1.6	2.1	2.6	3.3	3.9	4.5	5.9	6.775	7.65	9.4	10.45	11.5	12.25	13.15	14.05	22.6	0	7.07965	9.29204	11.5044	14.6018	17.2566	19.9115	26.1062	29.9779	33.8496	41.5929	46.2389
UPP1A	8	Sweden	59.8542	17.6361	yellow	n	12345	dead	0	1.6	0.9	0.8	1	1.1	1.5	1.85	1.25	2.4	1.35	7.4	0	1.6	2.05	2.5	3.3	3.8	4.3	5.4	6.15	6.9	8.75	9.375	10	12.4	13.075	13.75	21.15	0	7.56501	9.69267	11.8203	15.6028	17.9669	20.331	25.5319	29.078	32.6241	41.3712	44.3262
UPP1A	9	Sweden	59.8542	17.6361	yellow	n	12345	dead	0	1.25	0.75	1.3	1.4	1.15	1.1	1.9	2.2	1.7	2.1	8.4	0	1.25	1.625	2	3.3	4	4.7	5.85	6.4	6.95	8.85	9.95	11.05	12.75	13.8	14.85	23.25	0	5.37634	6.98925	8.60215	14.1935	17.2043	20.2151	25.1613	27.5269	29.8925	38.0645	42.7957
UPP1A	10	Sweden	59.8542	17.6361	yellow	n	12345	dead	0	1.3	0.8	1.4	1.15	0.8	2.3	1.6	2.4	2.1	2.4	8.8	0	1.3	1.7	2.1	3.5	4.075	4.65	5.45	6.6	7.75	9.35	10.55	11.75	13.85	15.05	16.25	25.05	0	5.18962	6.78643	8.38323	13.9721	16.2675	18.5629	21.7565	26.3473	30.9381	37.3253	42.1158
UPP1A	11	Sweden	59.8542	17.6361	yellow	n	12345	dead	0	1.6	0.95	1.1	1.35	0.8	1.7	1.6	2.2	1.7	2.1	10	0	1.6	2.075	2.55	3.65	4.325	5	5.8	6.65	7.5	9.1	10.2	11.3	13	14.05	15.1	25.1	0	6.3745	8.26693	10.1594	14.5418	17.2311	19.9203	23.1076	26.494	29.8805	36.255	40.6375
UPP1A	12	Sweden	59.8542	17.6361	yellow	n	12345	dead	0	0.8	1.5	0.9	1	1.3	1.45	1.3	2.6	1.4	1.9	7.9	0	0.8	1.55	2.3	3.2	3.7	4.2	5.5	6.225	6.95	8.25	9.55	10.85	12.25	13.2	14.15	22.05	0	3.62812	7.02948	10.4308	14.5125	16.78	19.0476	24.9433	28.2313	31.5193	37.415	43.3107
UPP1A	14	Sweden	59.8542	17.6361	yellow	n	12345	dead	0	0.8	1.2	1	1.4	1.35	1	1.55	2.1	2	2.3	6.5	0	0.8	1.4	2	3	3.7	4.4	5.75	6.25	6.75	8.3	9.35	10.4	12.4	13.55	14.7	21.2	0	3.77358	6.60377	9.43396	14.1509	17.4528	20.7547	27.1226	29.4811	31.8396	39.1509	44.1038
UPP1A	15	Sweden	59.8542	17.6361	yellow	n	12345	dead	0	1.55	1.8	0.8	1.1	2	1.45	1.85	2.1	1.4	2.85	7.9	0	1.55	2.45	3.35	4.15	4.7	5.25	7.25	7.975	8.7	10.55	11.6	12.65	14.05	15.475	16.9	24.8	0	6.25	9.87903	13.5081	16.7339	18.9516	21.1694	29.2339	32.1573	35.0806	42.5403	46.7742
UPP1A	16	Sweden	59.8542	17.6361	yellow	n	12345	dead	0	1.5	1.3	1.8	1.1	1.1	1	1.5	1.65	1.35	2.1	7.7	0	1.5	2.15	2.8	4.6	5.15	5.7	6.8	7.3	7.8	9.3	10.125	10.95	12.3	13.35	14.4	22.1	0	6.78733	9.72851	12.6697	20.8145	23.3032	25.7919	30.7692	33.0317	35.2941	42.0814	45.8145
Upt_upton	1	England	58.0804	-0.901467	yellow	n	12345	dead	0	2.8	0.6	0.5	1.35	1.3	0.85	1.85	2.25	0.8	2.45	9.7	0	2.8	3.1	3.4	3.9	4.575	5.25	6.55	6.975	7.4	9.25	10.375	11.5	12.3	13.525	14.75	24.45	0	11.4519	12.6789	13.9059	15.9509	18.7117	21.4724	26.7894	28.5276	30.2658	37.8323	42.4335
Upt_upton	2	England	58.0804	-0.901467	yellow	n	12345	dead	0	1.5	0.5	1.3	1.6	1.3	1.7	1.6	1.95	1.6	3.95	8.2	0	1.5	1.75	2	3.3	4.1	4.9	6.2	7.05	7.9	9.5	10.475	11.45	13.05	15.025	17	25.2	0	5.95238	6.94444	7.93651	13.0952	16.2698	19.4444	24.6032	27.9762	31.3492	37.6984	41.5675
Upt_upton	3	England	58.0804	-0.901467	yellow	n	00300	dead	0	NA	NA	NA	NA	4.8	2.2	NA	NA	NA	NA	16.35	0	NA	NA	NA	NA	NA	NA	4.8	5.9	7	NA	NA	NA	NA	NA	NA	23.35	0	NA	NA	NA	NA	NA	NA	20.5567	25.2677	29.9786	NA	NA
Upt_upton	4	England	58.0804	-0.901467	yellow	n	00300	dead	0	NA	NA	NA	NA	4.35	1.1	NA	NA	NA	NA	16.35	0	NA	NA	NA	NA	NA	NA	4.35	4.9	5.45	NA	NA	NA	NA	NA	NA	21.8	0	NA	NA	NA	NA	NA	NA	19.9541	22.4771	25	NA	NA
Upt_upton	5	England	58.0804	-0.901467	yellow	n	00300	dead	0	NA	NA	NA	NA	4.8	1.75	NA	NA	NA	NA	15.35	0	NA	NA	NA	NA	NA	NA	4.8	5.675	6.55	NA	NA	NA	NA	NA	NA	21.9	0	NA	NA	NA	NA	NA	NA	21.9178	25.9132	29.9087	NA	NA
Upt_upton	6	England	58.0804	-0.901467	yellow	n	00300	dead	0	NA	NA	NA	NA	5.8	1.5	NA	NA	NA	NA	18.05	0	NA	NA	NA	NA	NA	NA	5.8	6.55	7.3	NA	NA	NA	NA	NA	NA	25.35	0	NA	NA	NA	NA	NA	NA	22.8797	25.8383	28.7968	NA	NA
Upt_upton	7	England	58.0804	-0.901467	yellow	n	00300	dead	0	NA	NA	NA	NA	5.4	1.65	NA	NA	NA	NA	16.8	0	NA	NA	NA	NA	NA	NA	5.4	6.225	7.05	NA	NA	NA	NA	NA	NA	23.85	0	NA	NA	NA	NA	NA	NA	22.6415	26.1006	29.5597	NA	NA
Veg1_1	10	Denmark	55.6935	9.52552	yellow	n	10345	dead	0	1.1	0.65	NA	NA	1.9	1.35	2.3	1	1.2	2.45	7.55	0	1.1	1.425	1.75	NA	NA	NA	3.65	4.325	5	7.3	7.8	8.3	9.5	10.725	11.95	19.5	0	5.64103	7.30769	8.97436	NA	NA	NA	18.7179	22.1795	25.641	37.4359	40
Veg1_1	11	Denmark	55.6935	9.52552	yellow	n	1.345	dead	0	2.1	0.95	NA	NA	2.15	1.4	1.6	2.1	1.4	2.3	5.65	0	2.1	2.575	3.05	NA	NA	NA	5.2	5.9	6.6	8.2	9.25	10.3	11.7	12.85	14	19.65	0	10.687	13.1043	15.5216	NA	NA	NA	26.4631	30.0254	33.5878	41.7303	47.0738
Veg1_1	12	Denmark	55.6935	9.52552	yellow	n	10345	dead	0	1.6	0.75	NA	NA	1.8	1.35	2.2	1.65	0.65	2.45	7.5	0	1.6	1.975	2.35	NA	NA	NA	4.15	4.825	5.5	7.7	8.525	9.35	10	11.225	12.45	19.95	0	8.02005	9.89975	11.7794	NA	NA	NA	20.802	24.1855	27.5689	38.5965	42.7318
Veg1_1	14	Denmark	55.6935	9.52552	yellow	n	10345	dead	0	1.45	0.75	NA	NA	2.2	1.15	1.25	1.5	1	1.75	11.1	0	1.45	1.825	2.2	NA	NA	NA	4.4	4.975	5.55	6.8	7.55	8.3	9.3	10.175	11.05	22.15	0	6.54628	8.23928	9.93228	NA	NA	NA	19.8646	22.4605	25.0564	30.6998	34.0858
Veg1_1	15	Denmark	55.6935	9.52552	yellow	n	10345	dead	0	0.7	0.5	NA	NA	2.2	0.8	1.45	2.25	1.15	3	5.6	0	0.7	0.95	1.2	NA	NA	NA	3.4	3.8	4.2	5.65	6.775	7.9	9.05	10.55	12.05	17.65	0	3.96601	5.38244	6.79887	NA	NA	NA	19.2635	21.5297	23.796	32.0113	38.3853
Veg1_1	16	Denmark	55.6935	9.52552	yellow	n	12345	dead	0	NA	NA	1.2	2.05	0.9	1.25	1	1.9	1.45	2.55	7.3	0	NA	NA	NA	1.2	2.225	3.25	4.15	4.775	5.4	6.4	7.35	8.3	9.75	11.025	12.3	19.6	0	NA	NA	NA	6.12245	11.352	16.5816	21.1735	24.3622	27.551	32.6531	37.5
Wal_gref_1	7	England	53.2881	-3.20889	yellow	n	12345	dead	0	1.85	0.7	0.45	0.55	1.15	1.1	2.45	1.65	1.7	1.7	5.95	0	1.85	2.2	2.55	3	3.275	3.55	4.7	5.25	5.8	8.25	9.075	9.9	11.6	12.45	13.3	19.25	0	9.61039	11.4286	13.2468	15.5844	17.013	18.4416	24.4156	27.2727	30.1299	42.8571	47.1429
Wal_gref_1	10	England	53.2881	-3.20889	yellow	n	12345	dead	0	1.4	0.65	0.75	0.85	0.9	1.25	1.95	1.65	2.05	1.15	5.25	0	1.4	1.725	2.05	2.8	3.225	3.65	4.55	5.175	5.8	7.75	8.575	9.4	11.45	12.025	12.6	17.85	0	7.84314	9.66387	11.4846	15.6863	18.0672	20.4482	25.4902	28.9916	32.493	43.4174	48.0392
Wal_gref_1	11	England	53.2881	-3.20889	yellow	n	12345	dead	0	1.6	0.85	0.5	0.75	0.8	1	2.56	2.6	1.25	1.2	4.75	0	1.6	2.025	2.45	2.95	3.325	3.7	4.5	5	5.5	8.06	9.36	10.66	11.91	12.51	13.11	17.86	0	8.95857	11.3382	13.7178	16.5174	18.617	20.7167	25.196	27.9955	30.7951	45.1288	52.4076
Wal_gref_1	13	England	53.2881	-3.20889	yellow	n	12345	dead	0	1.6	0.6	0.9	1.35	0.9	1	2.6	1.95	1.85	1.7	4.5	0	1.6	1.9	2.2	3.1	3.775	4.45	5.35	5.85	6.35	8.95	9.925	10.9	12.75	13.6	14.45	18.95	0	8.44327	10.0264	11.6095	16.3588	19.9208	23.4828	28.2322	30.8707	33.5092	47.2296	52.3747
Wal_gref_1	16	England	53.2881	-3.20889	yellow	n	12345	dead	0	1	0.7	0.85	1.1	1.05	1.4	1.5	2.55	1.35	1.65	6.85	0	1	1.35	1.7	2.55	3.1	3.65	4.7	5.4	6.1	7.6	8.875	10.15	11.5	12.325	13.15	20	0	5	6.75	8.5	12.75	15.5	18.25	23.5	27	30.5	38	44.375
Wal_newp_1	2	England	51.58	-3.03056	yellow	n	12345	dead	0	0.85	1.35	1.15	0.65	0.95	1.55	1.8	1.6	2.6	2.4	5.1	0	0.85	1.525	2.2	3.35	3.675	4	4.95	5.725	6.5	8.3	9.1	9.9	12.5	13.7	14.9	20	0	4.25	7.625	11	16.75	18.375	20	24.75	28.625	32.5	41.5	45.5
Wal_newp_1	3	England	51.58	-3.03056	yellow	n	1.345	dead	0	1.35	0.9	1.35	0.4	1.45	1.65	1.8	1.55	2.7	2.3	4.95	0	1.35	1.8	2.25	3.6	3.8	4	5.45	6.275	7.1	8.9	9.675	10.45	13.15	14.3	15.45	20.4	0	6.61765	8.82353	11.0294	17.6471	18.6275	19.6078	26.7157	30.7598	34.8039	43.6275	47.4265
Wal_newp_1	12	England	51.58	-3.03056	yellow	n	12345	dead	0	0.9	0.75	0.7	0.6	1.1	1.4	1.5	1.95	1.6	2.85	5.15	0	0.9	1.275	1.65	2.35	2.65	2.95	4.05	4.75	5.45	6.95	7.925	8.9	10.5	11.925	13.35	18.5	0	4.86486	6.89189	8.91892	12.7027	14.3243	15.9459	21.8919	25.6757	29.4595	37.5676	42.8378
Wal_newp_1	19	England	51.58	-3.03056	yellow	n	12345	dead	0	1.5	0.75	0.6	1.2	0.5	1.85	0.85	3.6	0.55	1.5	7.7	0	1.5	1.875	2.25	2.85	3.45	4.05	4.55	5.475	6.4	7.25	9.05	10.85	11.4	12.15	12.9	20.6	0	7.28155	9.10194	10.9223	13.835	16.7476	19.6602	22.0874	26.5777	31.068	35.1942	43.932
Wal_newp_1	9	England	51.58	-3.03056	yellow	n	1(23)45	dead	0	1.3	0.9	0.8	3.5	NA	NA	1	2.45	1	1.7	8.7	0	1.3	1.75	2.2	3	4.75	6.5	NA	NA	NA	7.5	8.725	9.95	10.95	11.8	12.65	21.35	0	6.08899	8.19672	10.3044	14.0515	22.2482	30.445	NA	NA	NA	35.1288	40.8665
Wal_newp_1	8	England	51.58	-3.03056	yellow	n	1(23)(45)	dead	0	1.65	0.75	0.7	3.8	NA	NA	1.3	6.1	NA	NA	7.9	0	1.65	2.025	2.4	3.1	5	6.9	NA	NA	NA	8.2	11.25	14.3	NA	NA	NA	22.2	0	7.43243	9.12162	10.8108	13.964	22.5225	31.0811	NA	NA	NA	36.9369	50.6757
Wal_newp_1	11	England	51.58	-3.03056	yellow	n	(123)(45)	dead	0	1.35	4.15	NA	NA	NA	NA	0.65	5.25	NA	NA	7.05	0	1.35	3.425	5.5	NA	NA	NA	NA	NA	NA	6.15	8.775	11.4	NA	NA	NA	18.45	0	7.31707	18.5637	29.8103	NA	NA	NA	NA	NA	NA	33.3333	47.561
DRG42B	39	Pyrenees	0.71194	42.7024	pink	n	1.345	alive	0	2.4	1.1	0.75	0.6	2	1.7	3.4	1.6	1.5	3.85	10.4	0	2.4	2.95	3.5	4.25	4.55	4.85	6.85	7.7	8.55	11.95	12.75	13.55	15.05	16.975	18.9	29.3	0	8.19113	10.0683	11.9454	14.5051	15.529	16.5529	23.3788	26.2799	29.1809	40.785	43.5154
DRG42B	27	Pyrenees	0.71194	42.7024	yellow	n	1.345	alive	0	1.9	1.4	0.75	0.45	2.65	1.6	3.7	1.55	1.5	2.8	10.1	0	1.9	2.6	3.3	4.05	4.275	4.5	7.15	7.95	8.75	12.45	13.225	14	15.5	16.9	18.3	28.4	0	6.69014	9.15493	11.6197	14.2606	15.0528	15.8451	25.1761	27.993	30.8099	43.838	46.5669
DRG42B	3	Pyrenees	0.71194	42.7024	yellow	n	1.345	alive	0	2.35	0.85	0.55	0.8	2.3	2.2	3.45	1.9	1.7	2.45	14.15	0	2.35	2.775	3.2	3.75	4.15	4.55	6.85	7.95	9.05	12.5	13.45	14.4	16.1	17.325	18.55	32.7	0	7.18654	8.48624	9.78593	11.4679	12.6911	13.9144	20.948	24.3119	27.6758	38.2263	41.1315
DRG42B	6	Pyrenees	0.71194	42.7024	yellow	n	1.345	alive	0	2.2	0.95	0.9	0.55	1.55	2.3	3.45	2.6	0.5	2.45	10.9	0	2.2	2.675	3.15	4.05	4.325	4.6	6.15	7.3	8.45	11.9	13.2	14.5	15	16.225	17.45	28.35	0	7.76014	9.43563	11.1111	14.2857	15.2557	16.2257	21.6931	25.7496	29.806	41.9753	46.5608
DRG42B	7	Pyrenees	0.71194	42.7024	yellow	n	12345	alive	0	1.95	0.75	1.3	0.5	1.7	1.2	3.65	2.1	1.75	2.8	8.05	0	1.95	2.325	2.7	4	4.25	4.5	6.2	6.8	7.4	11.05	12.1	13.15	14.9	16.3	17.7	25.75	0	7.57282	9.02913	10.4854	15.534	16.5049	17.4757	24.0777	26.4078	28.7379	42.9126	46.9903
DRG42B	8	Pyrenees	0.71194	42.7024	yellow	n	12345	alive	0	2.15	0.45	1.2	0.75	1.9	1.85	4.2	2.05	1.35	3.2	9.75	0	2.15	2.375	2.6	3.8	4.175	4.55	6.45	7.375	8.3	12.5	13.525	14.55	15.9	17.5	19.1	28.85	0	7.45234	8.23224	9.01213	13.1716	14.4714	15.7712	22.357	25.5633	28.7695	43.3276	46.8804
DRG42B	11	Pyrenees	0.71194	42.7024	yellow	n	12345	alive	0	1.9	0.7	1.2	0.85	1.2	1.95	3	2.35	1.1	4.05	9.5	0	1.9	2.25	2.6	3.8	4.225	4.65	5.85	6.825	7.8	10.8	11.975	13.15	14.25	16.275	18.3	27.8	0	6.83453	8.09353	9.35252	13.6691	15.1978	16.7266	21.0432	24.5504	28.0576	38.8489	43.0755
DRG42B	13	Pyrenees	0.71194	42.7024	yellow	n	12345	alive	0	2.35	0.6	0.85	1.1	1.2	2.45	3.7	2.25	1.2	1.8	10.1	0	2.35	2.65	2.95	3.8	4.35	4.9	6.1	7.325	8.55	12.25	13.375	14.5	15.7	16.6	17.5	27.6	0	8.51449	9.60145	10.6884	13.7681	15.7609	17.7536	22.1014	26.5399	30.9783	44.3841	48.4601
DRG42B	30	Pyrenees	0.71194	42.7024	yellow	n	12345	alive	0	1.8	1	0.9	0.55	1.7	2.05	3.35	1.85	1	2.05	8.8	0	1.8	2.3	2.8	3.7	3.975	4.25	5.95	6.975	8	11.35	12.275	13.2	14.2	15.225	16.25	25.05	0	7.18563	9.18164	11.1776	14.7705	15.8683	16.9661	23.7525	27.8443	31.9361	45.3094	49.002
DRG42B	31	Pyrenees	0.71194	42.7024	yellow	n	12345	alive	0	2.25	1.05	0.6	0.7	1.9	1.35	3.25	2.05	1.3	1.65	10.4	0	2.25	2.775	3.3	3.9	4.25	4.6	6.5	7.175	7.85	11.1	12.125	13.15	14.45	15.275	16.1	26.5	0	8.49057	10.4717	12.4528	14.717	16.0377	17.3585	24.5283	27.0755	29.6226	41.8868	45.7547
DRG42B	34	Pyrenees	0.71194	42.7024	yellow	n	12345	alive	0	2	0.6	0.9	1.2	1.65	1.35	3.6	2.15	1.25	3.1	9.85	0	2	2.3	2.6	3.5	4.1	4.7	6.35	7.025	7.7	11.3	12.375	13.45	14.7	16.25	17.8	27.65	0	7.23327	8.31826	9.40325	12.6582	14.8282	16.9982	22.9656	25.4069	27.8481	40.868	44.7559
DRG42B	35	Pyrenees	0.71194	42.7024	yellow	n	12345	alive	0	3.05	0.85	1.1	0.6	1.75	1.35	2.65	1.75	1.65	2.65	10.5	0	3.05	3.475	3.9	5	5.3	5.6	7.35	8.025	8.7	11.35	12.225	13.1	14.75	16.075	17.4	27.9	0	10.9319	12.4552	13.9785	17.9211	18.9964	20.0717	26.3441	28.7634	31.1828	40.681	43.8172
DRG42B	41	Pyrenees	0.71194	42.7024	yellow	n	12345	alive	0	2.5	0.5	1.05	0.9	2.5	1.35	3	2.1	1.75	2.45	10.95	0	2.5	2.75	3	4.05	4.5	4.95	7.45	8.125	8.8	11.8	12.85	13.9	15.65	16.875	18.1	29.05	0	8.60585	9.46644	10.327	13.9415	15.4905	17.0396	25.6454	27.969	30.2926	40.6196	44.2341
DRG42B	52	Pyrenees	0.71194	42.7024	yellow	n	12345	alive	0	2.5	0.65	1.45	0.8	2.3	1.55	4.15	2.1	0.6	3.15	12.25	0	2.5	2.825	3.15	4.6	5	5.4	7.7	8.475	9.25	13.4	14.45	15.5	16.1	17.675	19.25	31.5	0	7.93651	8.96825	10	14.6032	15.873	17.1429	24.4444	26.9048	29.3651	42.5397	45.873
DRG42B	4	Pyrenees	0.71194	42.7024	yellow	n	10345	alive	0	2.65	0.65	NA	NA	3.7	1.45	4.2	0.7	2.25	1.95	15.1	0	2.65	2.975	3.3	NA	NA	NA	7	7.725	8.45	12.65	13	13.35	15.6	16.575	17.55	32.65	0	8.11639	9.11179	10.1072	NA	NA	NA	21.4395	23.66	25.8806	38.7443	39.8162
DRG42B	9	Pyrenees	0.71194	42.7024	yellow	n	10345	alive	0	1.95	1.2	NA	NA	2.05	2	3.25	1.5	1.25	3.5	13.3	0	1.95	2.55	3.15	NA	NA	NA	5.2	6.2	7.2	10.45	11.2	11.95	13.2	14.95	16.7	30	0	6.5	8.5	10.5	NA	NA	NA	17.3333	20.6667	24	34.8333	37.3333
DRG42B	10	Pyrenees	0.71194	42.7024	yellow	n	10345	alive	0	3.5	0.35	NA	NA	1.2	3	2.85	1.85	1.15	2.25	9.6	0	3.5	3.675	3.85	NA	NA	NA	5.05	6.55	8.05	10.9	11.825	12.75	13.9	15.025	16.15	25.75	0	13.5922	14.2718	14.9515	NA	NA	NA	19.6117	25.4369	31.2621	42.3301	45.9223
DRG42B	15	Pyrenees	0.71194	42.7024	yellow	n	1.345	alive	0	2.15	0.5	1.3	0.55	2.35	1.85	3.75	2	1.9	2.65	11.4	0	2.15	2.4	2.65	3.95	4.225	4.5	6.85	7.775	8.7	12.45	13.45	14.45	16.35	17.675	19	30.4	0	7.07237	7.89474	8.71711	12.9934	13.898	14.8026	22.5329	25.5757	28.6184	40.9539	44.2434
DRG42B	20	Pyrenees	0.71194	42.7024	yellow	n	10345	alive	0	2.9	0.15	NA	NA	4.65	2	4.55	2.65	0.2	3.3	12.9	0	2.9	2.975	3.05	NA	NA	NA	7.7	8.7	9.7	14.25	15.575	16.9	17.1	18.75	20.4	33.3	0	8.70871	8.93393	9.15916	NA	NA	NA	23.1231	26.1261	29.1291	42.7928	46.7718
DRG42B	25	Pyrenees	0.71194	42.7024	yellow	n	10345	alive	0	2.65	0.45	NA	NA	2.45	1.9	3.25	1.35	1.55	2.1	9	0	2.65	2.875	3.1	NA	NA	NA	5.55	6.5	7.45	10.7	11.375	12.05	13.6	14.65	15.7	24.7	0	10.7287	11.6397	12.5506	NA	NA	NA	22.4696	26.3158	30.1619	43.3198	46.0526
DRG42B	26	Pyrenees	0.71194	42.7024	yellow	n	10345	alive	0	2.6	0.7	NA	NA	3.2	2.2	2.9	2.5	0.95	3.65	9.35	0	2.6	2.95	3.3	NA	NA	NA	6.5	7.6	8.7	11.6	12.85	14.1	15.05	16.875	18.7	28.05	0	9.26916	10.5169	11.7647	NA	NA	NA	23.1729	27.0945	31.016	41.3547	45.8111
DRG42B	38	Pyrenees	0.71194	42.7024	yellow	n	10345	alive	0	3.3	1.6	NA	NA	2.95	1.6	3	1.7	1.75	3.2	9.85	0	3.3	4.1	4.9	NA	NA	NA	7.85	8.65	9.45	12.45	13.3	14.15	15.9	17.5	19.1	28.95	0	11.399	14.1623	16.9257	NA	NA	NA	27.1157	29.8791	32.6425	43.0052	45.9413
DRG42B	44	Pyrenees	0.71194	42.7024	yellow	n	10345	alive	0	2.3	1	NA	NA	2.9	1.6	3.9	1.9	1	3.4	10.35	0	2.3	2.8	3.3	NA	NA	NA	6.2	7	7.8	11.7	12.65	13.6	14.6	16.3	18	28.35	0	8.11287	9.87654	11.6402	NA	NA	NA	21.8695	24.6914	27.5132	41.2698	44.6208
DRG42B	45	Pyrenees	0.71194	42.7024	yellow	n	10345	alive	0	2.1	1.3	NA	NA	3.3	1.7	3.95	2.35	1.4	3.35	8.05	0	2.1	2.75	3.4	NA	NA	NA	6.7	7.55	8.4	12.35	13.525	14.7	16.1	17.775	19.45	27.5	0	7.63636	10	12.3636	NA	NA	NA	24.3636	27.4545	30.5455	44.9091	49.1818
DRG42B	47	Pyrenees	0.71194	42.7024	yellow	n	10345	alive	0	2.05	0.9	NA	NA	2.95	0.9	4.35	1.65	2.35	3.55	9.1	0	2.05	2.5	2.95	NA	NA	NA	5.9	6.35	6.8	11.15	11.975	12.8	15.15	16.925	18.7	27.8	0	7.3741	8.99281	10.6115	NA	NA	NA	21.223	22.8417	24.4604	40.1079	43.0755
DRG42B	50	Pyrenees	0.71194	42.7024	yellow	n	10345	alive	0	2.3	1.3	NA	NA	2.65	1.85	3.3	1.4	1.85	2.55	9.7	0	2.3	2.95	3.6	NA	NA	NA	6.25	7.175	8.1	11.4	12.1	12.8	14.65	15.925	17.2	26.9	0	8.55019	10.9665	13.3829	NA	NA	NA	23.2342	26.6729	30.1115	42.3792	44.9814
DRG42B	2	Pyrenees	0.71194	42.7024	yellow	n	00300	alive	0	NA	NA	NA	NA	6.5	1.85	NA	NA	NA	NA	20.45	0	NA	NA	NA	NA	NA	NA	6.5	7.425	8.35	NA	NA	NA	NA	NA	NA	28.8	0	NA	NA	NA	NA	NA	NA	22.5694	25.7812	28.9931	NA	NA
DRG42B	5	Pyrenees	0.71194	42.7024	yellow	n	00300	alive	0	NA	NA	NA	NA	5.9	1.8	NA	NA	NA	NA	21.25	0	NA	NA	NA	NA	NA	NA	5.9	6.8	7.7	NA	NA	NA	NA	NA	NA	28.95	0	NA	NA	NA	NA	NA	NA	20.38	23.4888	26.5976	NA	NA
DRG42B	16	Pyrenees	0.71194	42.7024	yellow	n	00300	alive	0	NA	NA	NA	NA	6.85	1.25	NA	NA	NA	NA	19.95	0	NA	NA	NA	NA	NA	NA	6.85	7.475	8.1	NA	NA	NA	NA	NA	NA	28.05	0	NA	NA	NA	NA	NA	NA	24.4207	26.6488	28.877	NA	NA
DRG42B	17	Pyrenees	0.71194	42.7024	yellow	n	00300	alive	0	NA	NA	NA	NA	6	1.65	NA	NA	NA	NA	20.25	0	NA	NA	NA	NA	NA	NA	6	6.825	7.65	NA	NA	NA	NA	NA	NA	27.9	0	NA	NA	NA	NA	NA	NA	21.5054	24.4624	27.4194	NA	NA
DRG42B	22	Pyrenees	0.71194	42.7024	yellow	n	00300	alive	0	NA	NA	NA	NA	6.7	1.5	NA	NA	NA	NA	17.25	0	NA	NA	NA	NA	NA	NA	6.7	7.45	8.2	NA	NA	NA	NA	NA	NA	25.45	0	NA	NA	NA	NA	NA	NA	26.3261	29.2731	32.22	NA	NA
DRG42B	23	Pyrenees	0.71194	42.7024	yellow	n	00300	alive	0	NA	NA	NA	NA	6.45	1.85	NA	NA	NA	NA	17.6	0	NA	NA	NA	NA	NA	NA	6.45	7.375	8.3	NA	NA	NA	NA	NA	NA	25.9	0	NA	NA	NA	NA	NA	NA	24.9035	28.4749	32.0463	NA	NA
DRG42B	33	Pyrenees	0.71194	42.7024	yellow	n	00300	alive	0	NA	NA	NA	NA	8.1	1.2	NA	NA	NA	NA	18.8	0	NA	NA	NA	NA	NA	NA	8.1	8.7	9.3	NA	NA	NA	NA	NA	NA	28.1	0	NA	NA	NA	NA	NA	NA	28.8256	30.9609	33.0961	NA	NA
DRG42B	43	Pyrenees	0.71194	42.7024	yellow	n	00300	alive	0	NA	NA	NA	NA	8.75	1.9	NA	NA	NA	NA	21.2	0	NA	NA	NA	NA	NA	NA	8.75	9.7	10.65	NA	NA	NA	NA	NA	NA	31.85	0	NA	NA	NA	NA	NA	NA	27.4725	30.4553	33.438	NA	NA
DRG42B	51	Pyrenees	0.71194	42.7024	yellow	n	00300	dead	0	NA	NA	NA	NA	7.95	1.95	NA	NA	NA	NA	20.7	0	NA	NA	NA	NA	NA	NA	7.95	8.925	9.9	NA	NA	NA	NA	NA	NA	30.6	0	NA	NA	NA	NA	NA	NA	25.9804	29.1667	32.3529	NA	NA
DRG42B	3	Pyrenees	0.71194	42.7024	yellow	n	00300	alive	0	NA	NA	NA	NA	9.35	0.85	NA	NA	NA	NA	22.45	0	NA	NA	NA	NA	NA	NA	9.35	9.775	10.2	NA	NA	NA	NA	NA	NA	32.65	0	NA	NA	NA	NA	NA	NA	28.6371	29.9387	31.2404	NA	NA
[truncated: 10 more columns]

## Sheet: Supplementary Table 2
Supplementary Table 2. Raw data generated using both manual measures and also ShellShaper, using samples from site DRG42.
photoID	cum_manualmeasurement_s	cum_manual_measurement_s1	cum_manual_measurement_e1	cum_manual_measurement_s2	cum_manual_measurement_e2	cum_manual_measurement_s3	cum_manual_measurement_e3	cum_manual_measurement_s4	cum_manual_measurement_e4	cum_manual_measurement_s5	cum_manual_measurement_e5	cum_manual_measurement_e	cum_shell_shaper_suture	cum_shell_shaper_s1	cum_shell_shaper_e1	cum_shell_shaper_s2	cum_shell_shaper_e2	cum_shell_shaper_s3	cum_shell_shaper_e3	cum_shell_shaper_s4	cum_shell_shaper_e4	cum_shell_shaper_s5	cum_shell_shaper_e5	cum_shell_shaper_col
76a	0	2.1	3.15	4.25	4.9	6.85	8.1	11.95	14.25	17	19.2	29.2	0	2.1758	3.15898	4.13707	5.07693	6.64933	8.35232	11.1621	13.9301	16.1627	18.4239	29.2
76b	0	2.1	3.05	3.95	4.6	6.45	7.7	11.3	13.35	15.7	17.7	25.5	0	1.58906	2.58206	3.44857	4.41938	6.39055	7.92346	11.228	13.4302	15.6917	17.8551	25.5
76c	0	2.1	2.8	3.65	4.25	6.1	7.2	10.7	12.75	15.1	16.6	23.9	0	1.6919	2.62189	3.66684	4.44067	6.49725	7.8356	11.396	13.53	15.429	16.9413	23.9
76d	0	1.95	2.45	3.15	3.65	5.2	5.95	9.15	10.95	12.85	13.9	19	0	1.51502	2.04708	2.60027	3.00883	4.78544	5.73565	8.40002	10.1918	11.9182	12.9446	19
76e	0	1.2	1.65	2.3	2.75	4.25	4.95	7.75	9.25	10.85	11.9	17	0	1.38411	2.19994	2.78408	3.45584	4.91448	6.10678	8.34641	10.2895	11.9012	13.4145	17
82a	0	2.2	3.35	4.15	5.05	6.55	8.45	12	14.35	15.25	18.05	28.95	0	1.69505	2.99181	3.70913	4.61307	6.43606	8.11949	11.4383	13.1569	14.4773	16.6088	28.95
82b	0	2.05	2.95	3.75	4.65	6.15	8.05	11.75	13.85	14.75	17.2	25.7	0	1.62956	2.39388	3.90629	4.50735	6.20158	7.87658	11.385	13.2216	14.5567	16.962	25.7
82c	0	1.7	2.5	3.3	4.05	5.4	7	10.4	12.55	13.55	15.75	23.7	0	1.89111	2.71124	3.55715	4.43425	5.7541	7.4074	10.4772	11.8617	12.7665	15.0013	23.7
82d	0	1.65	2.55	3.3	3.9	5.2	6.65	9.55	11.35	12.3	14	20.1	0	1.29052	2.11773	2.81168	3.37114	5.0453	6.62131	9.5586	10.7867	12.1143	13.4508	20.1
82e	0	1.4	1.95	2.65	3.05	4.15	5.05	8.35	9.6	10.55	11.95	17.75	0	1.3029	2.11325	2.86741	3.32943	4.67732	5.86498	8.69934	10.2084	11.243	12.8552	17.75
89a	0	2.05	2.85	3.95	4.9	6.3	7.8	11.25	13.5	15.15	18.1	28.25	0	2.01059	2.88057	3.92708	4.89123	6.35366	8.0502	10.6906	13.3527	14.9866	18.358	28.25
89b	0	1.95	2.7	3.95	5.05	6.65	8.25	11.75	13.65	15.25	17.95	26.6	0	2.26022	3.11918	3.97672	4.89322	6.7163	8.23651	11.9436	13.7444	15.6865	18.0085	26.6
89c	0	1.85	2.55	3.6	4.5	6.05	7.65	10.95	12.85	14.5	17.3	25.1	0	1.42714	2.40811	3.25337	4.06109	5.79701	7.55792	10.9619	13.1511	15.3208	18.2364	25.1
89d	0	1.7	2.2	3.25	3.95	5.35	6.65	9.95	11.7	13.35	15.55	22.15	0	1.46093	2.3356	3.13707	3.95796	5.2479	6.54534	9.81912	11.4425	13.4232	15.715	22.15
89e	0	1.5	1.95	2.8	3.35	4.7	6	8.8	10.2	11.8	13.55	19.15	0	1.73329	2.24325	3.11803	3.75104	5.20673	6.10352	8.55648	10.1709	11.9759	13.635	19.15
40a	0	NA	NA	NA	NA	5.2	7.25	NA	NA	NA	NA	24.45	0	NA	NA	NA	NA	5.335	7.08736	NA	NA	NA	NA	24.45
40b	0	NA	NA	NA	NA	5.2	7.25	NA	NA	NA	NA	23.35	0	NA	NA	NA	NA	5.09785	7.32871	NA	NA	NA	NA	23.35
40c	0	NA	NA	NA	NA	5.2	7.1	NA	NA	NA	NA	21.6	0	NA	NA	NA	NA	5.99446	7.61978	NA	NA	NA	NA	21.6
40d	0	NA	NA	NA	NA	4.4	5.6	NA	NA	NA	NA	17.7	0	NA	NA	NA	NA	4.73662	5.65558	NA	NA	NA	NA	17.7
40e	0	NA	NA	NA	NA	4.8	5.85	NA	NA	NA	NA	16.45	0	NA	NA	NA	NA	4.54646	5.44218	NA	NA	NA	NA	16.45
43a	0	NA	NA	NA	NA	7.4	8.3	NA	NA	NA	NA	27.35	0	NA	NA	NA	NA	6.75939	7.77889	NA	NA	NA	NA	27.35
43b	0	NA	NA	NA	NA	7.4	8.3	NA	NA	NA	NA	24.4	0	NA	NA	NA	NA	5.87845	6.92234	NA	NA	NA	NA	24.4
43c	0	NA	NA	NA	NA	5.9	6.6	NA	NA	NA	NA	21.95	0	NA	NA	NA	NA	5.43736	6.32224	NA	NA	NA	NA	21.95
43d	0	NA	NA	NA	NA	5.25	5.9	NA	NA	NA	NA	15.95	0	NA	NA	NA	NA	4.16472	4.77002	NA	NA	NA	NA	15.95
43e	0	NA	NA	NA	NA	3.8	4.35	NA	NA	NA	NA	14.2	0	NA	NA	NA	NA	4.20689	4.84627	NA	NA	NA	NA	14.2
46a	0	NA	NA	NA	NA	6.6	8.45	NA	NA	NA	NA	28.15	0	NA	NA	NA	NA	6.39756	8.3224	NA	NA	NA	NA	28.15
46b	0	NA	NA	NA	NA	6.1	7.8	NA	NA	NA	NA	23.9	0	NA	NA	NA	NA	6.00694	7.16482	NA	NA	NA	NA	23.9
46c	0	NA	NA	NA	NA	6.1	7.5	NA	NA	NA	NA	21.6	0	NA	NA	NA	NA	6.36948	7.75804	NA	NA	NA	NA	21.6
46d	0	NA	NA	NA	NA	4.8	5.7	NA	NA	NA	NA	17.1	0	NA	NA	NA	NA	4.58605	5.49708	NA	NA	NA	NA	17.1
46e	0	NA	NA	NA	NA	4.5	5.4	NA	NA	NA	NA	16.2	0	NA	NA	NA	NA	5.33468	6.18896	NA	NA	NA	NA	16.2

## Sheet: Supplementary Table 3
Supplementary Table 3. Colour, banding and shape of shells used in this study.
population	id	location	age	colour	banding	width (mm)	height (mm)	weight (g)	shape (height/width)
DRG101	25	Vielha	Adult	yellow	12345	24	18.3	1.04	0.7625
DRG101	26	Vielha	Adult	yellow	12345	23.9	18.6	1	0.778243
DRG101	27	Vielha	Adult	yellow	12345	20.8	15.9	0.54	0.764423
DRG101	28	Vielha	Adult	yellow	12345	21.4	16.2	0.97	0.757009
DRG101	29	Vielha	Adult	yellow	12345	23.4	18.5	0.66	0.790598
DRG101	30	Vielha	Adult	yellow	12345	20	15.4	0.39	0.77
DRG101	31	Vielha	Adult	yellow	12345	22.6	18.1	0.54	0.800885
DRG101	32	Vielha	Adult	yellow	12345	22.5	18.9	0.77	0.84
DRG101	33	Vielha	Adult	yellow	12345	22.1	17.8	0.67	0.80543
DRG101	34	Vielha	Adult	yellow	12345	23.1	19.8	0.64	0.857143
DRG101	35	Vielha	Adult	yellow	12345	24.2	17.5	0.88	0.72314
DRG102	1	Vielha	Adult	yellow	12345	21.9	16.8	1.81	0.767123
DRG102	4	Vielha	Adult	yellow	12345	22.5	16.3	1.74	0.724444
DRG102	6	Vielha	Adult	yellow	12345	24.6	18.8	2.7	0.764228
DRG11	1	Vielha	Adult	pink	12345	26.2	21.1	4.28	0.805344
DRG11	2	Vielha	Adult	yellow	12345	25.1	19.3	3.32	0.768924
DRG11	4	Vielha	Adult	yellow	12345	26.1	20.9	3.93	0.800766
DRG11	5	Vielha	Adult	yellow	12345	26.4	20.05	4.07	0.75947
DRG2	1	Vielha	Adult	yellow	12345	25.7	21.3	3.53	0.828794
DRG2	2	Vielha	Adult	yellow	12345	28.1	21	3.98	0.747331
DRG20	1	Vielha	Adult	yellow	10345	25.3	19.4	4.04	0.766798
DRG22	1	Vielha	Adult	yellow	12345	23.6	19.6	2.95	0.830508
DRG24	2	Vielha	Adult	yellow	12345	24.8	19.1	3.39	0.770161
DRG28	1	Vielha	Adult	yellow	12345	23.5	17.6	2.92	0.748936
DRG28	2	Vielha	Adult	yellow	12345	25.2	18.2	3.04	0.722222
DRG28	4	Vielha	Adult	yellow	12345	21.7	16.2	2.23	0.746544
DRG28	15	Vielha	Adult	yellow	12345	26	19.4	1.29	0.746154
DRG28	16	Vielha	Adult	yellow	12345	26.2	20	0.8	0.763359
DRG28	18	Vielha	Adult	yellow	12345	29.1	21.1	1.08	0.725086
DRG28	25	Vielha	Adult	pink	12345	27.2	21.2	2.96	0.779412
DRG28	27	Vielha	Adult	pink	12345	24.8	18	0.7	0.725806
DRG28	28	Vielha	Adult	pink	12345	27	19.2	0.93	0.711111
DRG28	29	Vielha	Adult	pink	12345	26.3	20.1	2.09	0.764259
DRG42	153	Jueu	Adult	yellow	10345	25.4	18.3	3.18	0.720472
DRG42	67	Jueu	Adult	yellow	12345	23.1	16.8	2.62	0.727273
DRG42	68	Jueu	Adult	yellow	12345	23.8	17.2	1.01	0.722689
DRG42	70	Jueu	Adult	yellow	12345	25.1	19.2	3.15	0.76494
DRG42	71	Jueu	Adult	yellow	12345	23.1	17.7	2.19	0.766234
DRG42	72	Jueu	Adult	yellow	12345	23.9	19	2.51	0.794979
DRG42	73	Jueu	Adult	yellow	12345	23.5	16.8	2.78	0.714894
DRG42	75	Jueu	Adult	yellow	12345	24.2	19	3.07	0.785124
DRG42	76	Jueu	Adult	yellow	12345	26.2	19.8	3.6	0.755725
DRG42	77	Jueu	Adult	yellow	12345	23.3	18.3	2.69	0.785408
DRG42	78	Jueu	Adult	yellow	12345	24.3	19.5	3.19	0.802469
DRG42	79	Jueu	Adult	yellow	12345	25	19	2.93	0.76
DRG42	80	Jueu	Adult	yellow	12345	25.8	18.6	3.49	0.72093
DRG42	81	Jueu	Adult	yellow	12345	25	18.2	2.95	0.728
DRG42	82	Jueu	Adult	yellow	12345	24.5	18	2.36	0.734694
DRG42	83	Jueu	Adult	yellow	12345	24	19.8	2.71	0.825
DRG42	84	Jueu	Adult	yellow	12345	24.2	17	2.69	0.702479
DRG42	85	Jueu	Adult	yellow	12345	24.2	17.8	2.14	0.735537
DRG42	86	Jueu	Adult	yellow	12345	25.1	20	2.68	0.796813
DRG42	87	Jueu	Adult	yellow	12345	26	19	2.87	0.730769
DRG42	88	Jueu	Adult	yellow	12345	25.4	18.2	2.62	0.716535
DRG42	89	Jueu	Adult	yellow	12345	25	18.1	3.27	0.724
DRG42	94	Jueu	Adult	yellow	12345	22.2	18.7	2.6	0.842342
DRG42	95	Jueu	Adult	yellow	12345	21.8	15.95	1.94	0.731651
DRG42	104	Jueu	Adult	yellow	12345	21	18.2	2.26	0.866667
DRG42	113	Jueu	Adult	yellow	12345	14.8	15.1	2.29	1.02027
DRG42	114	Jueu	Adult	yellow	12345	18	17	1.56	0.944444
DRG42	124	Jueu	Adult	yellow	10345	23	16.95	2.56	0.736957
DRG42	131	Jueu	Adult	yellow	10345	24.95	18.8	2.98	0.753507
DRG42	132	Jueu	Adult	yellow	10345	24.3	18.6	2.31	0.765432
DRG42	134	Jueu	Adult	yellow	10345	25.1	20.4	2.85	0.812749
DRG42	135	Jueu	Adult	yellow	10345	25.2	18.2	2.95	0.722222
DRG42	136	Jueu	Adult	yellow	10345	24.6	19.4	2.61	0.788618
DRG42	158	Jueu	Adult	yellow	10345	21.4	16.3	1.88	0.761682
DRG47	10	Jueu	Adult	yellow	12345	22.6	17	2.37	0.752212
DRG77	16	Jueu	Adult	yellow	12345	19	14.7	1.43	0.773684
DRG77	17	Jueu	Adult	yellow	12345	19.8	15.8	1.58	0.79798
DRG77	18	Jueu	Adult	yellow	12345	19.2	15.3	1.47	0.796875
DRG77	19	Jueu	Adult	yellow	12345	18.9	14.95	1.24	0.791005
DRG77	20	Jueu	Adult	yellow	12345	19.4	15.8	1.45	0.814433
DRG77	21	Jueu	Adult	yellow	12345	18.5	14.4	1.23	0.778378
DRG79	1	Jueu	Adult	yellow	12345	23.7	17.3	2.55	0.729958
DRG83	1	Jueu	Adult	yellow	12345	21.1	14.9	1.5	0.706161
DRG42B	7	Jueu	Adult	pink	12345	22.4	17.4	2.08	0.776786
DRG42B	8	Jueu	Adult	yellow	12345	25	18.5	2.33	0.74
DRG42B	11	Jueu	Adult	yellow	12345	23.5	18.9	2.82	0.804255
DRG42B	13	Jueu	Adult	yellow	12345	24.6	19.4	2.37	0.788618
DRG42B	30	Jueu	Adult	yellow	12345	23.1	17.6	2.67	0.761905
DRG42B	31	Jueu	Adult	yellow	12345	23.6	18.2	2.3	0.771186
DRG42B	34	Jueu	Adult	yellow	12345	24.4	19.8	2.14	0.811475
DRG42B	35	Jueu	Adult	yellow	12345	24.8	19.5	2.85	0.78629
DRG42B	41	Jueu	Adult	yellow	12345	24.2	18.8	2.64	0.77686
DRG42B	52	Jueu	Adult	yellow	300	27.9	20.3	1.55	0.727599
